# Supplementary material for: Inferring Haplotypes of Copy Number Variations From High-Throughput Data With Uncertainty
Source: G3 (Bethesda). 2011 Jun 1;1(1):35–42. doi: 10.1534/g3.111.000174 (PMC3276117; doi:10.1534/g3.111.000174)
Supplement: Supporting Information [file supp_1.1.35_FileS1.zip › Supporting_File_S1.tsv]

!"-", deletion; ",", separator between copies; "/", separator between haplotypes
#Count	Diplotype
138	AA-AAAAAAAAAAA/AA-AAAAAAAABAB
89	AA-AAAAAAAABAB/BA-AAABAAAAAAB
86	AA-AAAAAAAAAAA/AA-AAAAAAAAAAA
77	AA-AAAAAAAAAAA/BA-AAABAAAAAAB
55	AA-AAAAAAAABAB/AA-AAAAAAAABAB
28	BA-AAABAAAAAAB/BA-AAABAAAAAAB
10	AA-AAAAAAAAAAA/AA-AAAAAAA-AAA
10	AA-AAAAAAAAAAA/--------------
9	AA-AAAAAAAABAB/--------------
8	AA-AAAAAAAABAB/BA-AAAAAAAAAAB
8	AA-AAAAAAAAAAA/AA-AAAA---AAAA
6	AA-AAAAAAAABAB/AA-AAAAAAA-AAA
6	AA-AAAAAAAABAB/AA-AAAA---AAAA
6	AA-AAAAAAAABAB,AA-AAAAAAAABAB/AA-AAAAAAAABAB
6	AA-AAAAAAAAAAA/BA-AAAAAAAAAAB
4	BA-AAABAAAAAAB/BA-AAAAAAAAAAB
4	BA-AAABAAAAAAB/AA-AAAA---AAAA
4	BA-AAABAAAAAAB/AA-A-AAAAAAAAA
4	BA-AAABAAAAAAB/--------------
4	AA-AAAAAAAABAB/AA-A-AAAAAAAAA
4	AA-AAAAAAAABAB,AA-AAAAAAAABAB/AA-AAAAAAAAAAA
4	AA-AAAAAAAAAAA,AA-AAAAAAAAAAA/AA-AAAAAAAABAB
3	BA-AAABAAAAAAB/AA-AAAAAAA-AAA
2	AA-AAAAAAAABAB,AA-AAAAAAAABAB/BA-AAABAAAAAAB
2	AA-AAAAAAAABAB,AA-AAAAAAAABAB/AA-A-AAAAAAAAA
2	AA-AAAAAAAAAAA,AA-AAAAAAAAAAA/AA-AAAAAAAAAAA
2	AA-AAAAAAA-AAA/AA-AAAA---AAAA
1	BA-AAABAAAAAAB/AAAAAAAAAAAAAA
1	BA-AAABAAAAAAB,BA-AAABAAAAAAB/AA-AAAAAAAABAB
1	AA-AAAAAAAABAB/AA-AAAAAAAAABA
1	AA-AAAAAAAABAB,AA-AAAAAAAABAB/AA-AAAAAAA-AAA
1	AA-AAAAAAAABAB,AA-AAAAAAAABAB/AA-AAAA---AAAA
1	AA-AAAAAAAAAAA/AA-A-AAAAAAAAA
1	AA-AAAAAAA-AAA/AA-AAAAAAA-AAA
