# Supplementary material for: Inferring Haplotypes of Copy Number Variations From High-Throughput Data With Uncertainty
Source: G3 (Bethesda). 2011 Jun 1;1(1):35–42. doi: 10.1534/g3.111.000174 (PMC3276117; doi:10.1534/g3.111.000174)
Supplement: Supporting Information [file supp_1.1.35_FileS4.zip › Supporting_File_S4/Supporting_File_S4.tsv]

#fgst	chr	stt	end	haplotype	frequency	confidence	gene
fgst.1.101	1	11228984	11233884	|0|	0.119085275545917	0.869630169271229	FRAP1;ANGPTL7
fgst.1.101	1	11228984	11233884	|1|	0.880914708398644	0.869630169271229	FRAP1;ANGPTL7
fgst.1.101	1	11228984	11233884	|2|	1.6055438764342e-08	0.869630169271229	FRAP1;ANGPTL7
fgst.1.101	1	11228984	11233884	|3|	1.74948841208083e-38	0.869630169271229	FRAP1;ANGPTL7
fgst.1.103	1	12596065	12602682	|0|	7.09221673083954e-09	0.853866379788389	DHRS3
fgst.1.103	1	12596065	12602682	|1|	0.885213663757721	0.853866379788389	DHRS3
fgst.1.103	1	12596065	12602682	|2|	0.114786329150061	0.853866379788389	DHRS3
fgst.1.103	1	12596065	12602682	|3|	6.90647383848984e-40	0.853866379788389	DHRS3
fgst.1.1033	1	197173230	197179960	|0|	0.00712250275120989	0.989430650355841	__
fgst.1.1033	1	197173230	197179960	|1|	0.992877497248791	0.989430650355841	__
fgst.1.1033	1	197173230	197179960	|2|	1.48715365027935e-17	0.989430650355841	__
fgst.1.1033	1	197173230	197179960	|3|	3.22157446992968e-42	0.989430650355841	__
fgst.1.1043	1	198408398	198415045	|0|	6.16472372976241e-07	0.907759255419616	NR5A2
fgst.1.1043	1	198408398	198415045	|1|	0.834989557159889	0.907759255419616	NR5A2
fgst.1.1043	1	198408398	198415045	|2|	0.165009826367737	0.907759255419616	NR5A2
fgst.1.1043	1	198408398	198415045	|3|	1.24974532953357e-32	0.907759255419616	NR5A2
fgst.1.1043	1	198408398	198415045	|4|	0	0.907759255419616	NR5A2
fgst.1.1045	1	198721941	198727442	|0|	0.00571502152351369	0.990047918018511	__
fgst.1.1045	1	198721941	198727442	|1|	0.994284978476486	0.990047918018511	__
fgst.1.1045	1	198721941	198727442	|2|	1.17500760467905e-17	0.990047918018511	__
fgst.1.1045	1	198721941	198727442	|3|	1.4789897024547e-52	0.990047918018511	__
fgst.1.1047	1	198858911	198864496	|0|	0.00489935697618935	0.999249165684981	DDX59
fgst.1.1047	1	198858911	198864496	|1|	0.995100626353818	0.999249165684981	DDX59
fgst.1.1047	1	198858911	198864496	|2|	1.66699939805326e-08	0.999249165684981	DDX59
fgst.1.1047	1	198858911	198864496	|3|	1.56249829191185e-23	0.999249165684981	DDX59
fgst.1.105	1	13944914	13950930	|0|	3.04868806343808e-06	0.928431611273861	PRDM2;LOC100128068;LOC100128492
fgst.1.105	1	13944914	13950930	|1|	0.931691408237993	0.928431611273861	PRDM2;LOC100128068;LOC100128492
fgst.1.105	1	13944914	13950930	|2|	0.0683055430739435	0.928431611273861	PRDM2;LOC100128068;LOC100128492
fgst.1.105	1	13944914	13950930	|3|	1.26436101830213e-43	0.928431611273861	PRDM2;LOC100128068;LOC100128492
fgst.1.1059	1	202175391	202187627	|0|	0.00474146339778679	0.999828609870463	__
fgst.1.1059	1	202175391	202187627	|1|	0.995258508943405	0.999828609870463	__
fgst.1.1059	1	202175391	202187627	|2|	2.76588082923467e-08	0.999828609870463	__
fgst.1.1059	1	202175391	202187627	|3|	2.90341935863894e-21	0.999828609870463	__
fgst.1.1065	1	204484380	204498241	|0|	0.0144762227968497	0.999017363105846	CTSE
fgst.1.1065	1	204484380	204498241	|1|	0.98552375805883	0.999017363105846	CTSE
fgst.1.1065	1	204484380	204498241	|2|	1.91443212030642e-08	0.999017363105846	CTSE
fgst.1.1065	1	204484380	204498241	|3|	1.09777837837275e-27	0.999017363105846	CTSE
fgst.1.107	1	14306699	14312521	|0|	0.0153550756817721	0.891845458649221	__
fgst.1.107	1	14306699	14312521	|1|	0.762018799879568	0.891845458649221	__
fgst.1.107	1	14306699	14312521	|2|	0.22262612443866	0.891845458649221	__
fgst.1.107	1	14306699	14312521	|3|	1.25603986775761e-18	0.891845458649221	__
fgst.1.1080	1	208177355	208182406	|0|	0.0343837615252692	0.970365598525109	SYT14
fgst.1.1080	1	208177355	208182406	|1|	0.965616236880152	0.970365598525109	SYT14
fgst.1.1080	1	208177355	208182406	|2|	1.5945787201291e-09	0.970365598525109	SYT14
fgst.1.1080	1	208177355	208182406	|3|	1.41733610851755e-33	0.970365598525109	SYT14
fgst.1.1084	1	209996625	210017261	|0|	6.52848839045181e-17	0.947413291454061	LPGAT1
fgst.1.1084	1	209996625	210017261	|1|	0.96806978213482	0.947413291454061	LPGAT1
fgst.1.1084	1	209996625	210017261	|2|	0.0319302178651804	0.947413291454061	LPGAT1
fgst.1.1084	1	209996625	210017261	|3|	4.03331564850328e-93	0.947413291454061	LPGAT1
fgst.1.1087	1	210270150	210276161	|0|	0.00970132937497367	0.982899079488539	INTS7;DTL;LOC100131205
fgst.1.1087	1	210270150	210276161	|1|	0.990298670625026	0.982899079488539	INTS7;DTL;LOC100131205
fgst.1.1087	1	210270150	210276161	|2|	7.78773015148302e-20	0.982899079488539	INTS7;DTL;LOC100131205
fgst.1.1087	1	210270150	210276161	|3|	3.29924944129818e-48	0.982899079488539	INTS7;DTL;LOC100131205
fgst.1.1095	1	211726488	211731885	|0|	0.148817748086953	0.832931431787502	__
fgst.1.1095	1	211726488	211731885	|1|	0.851182151270677	0.832931431787502	__
fgst.1.1095	1	211726488	211731885	|2|	1.00642370664393e-07	0.832931431787502	__
fgst.1.1095	1	211726488	211731885	|3|	9.66002413866971e-29	0.832931431787502	__
fgst.1.1100	1	212789916	212798398	|0|	1.15398580818637e-07	0.99771970423622	PTPN14;LOC643454;KRT18P12
fgst.1.1100	1	212789916	212798398	|1|	0.994560109365212	0.99771970423622	PTPN14;LOC643454;KRT18P12
fgst.1.1100	1	212789916	212798398	|2|	0.00543977523620569	0.99771970423622	PTPN14;LOC643454;KRT18P12
fgst.1.1100	1	212789916	212798398	|3|	2.05271061516955e-30	0.99771970423622	PTPN14;LOC643454;KRT18P12
fgst.1.1100	1	212789916	212798398	|4|	0	0.99771970423622	PTPN14;LOC643454;KRT18P12
fgst.1.1102	1	213064815	213072221	|0|	0.00682657683649321	0.986651248490039	__
fgst.1.1102	1	213064815	213072221	|1|	0.993173423163507	0.986651248490039	__
fgst.1.1102	1	213064815	213072221	|2|	1.94120310107337e-31	0.986651248490039	__
fgst.1.1102	1	213064815	213072221	|3|	3.09410295701248e-80	0.986651248490039	__
fgst.1.1104	1	213169026	213176323	|0|	6.91922064879738e-17	0.976635186107705	__
fgst.1.1104	1	213169026	213176323	|1|	0.983862197142233	0.976635186107705	__
fgst.1.1104	1	213169026	213176323	|2|	0.0161378028577664	0.976635186107705	__
fgst.1.1104	1	213169026	213176323	|3|	1.32419333543053e-83	0.976635186107705	__
fgst.1.1108	1	213559356	213567286	|0|	0.00964226537680918	0.998915425334104	__
fgst.1.1108	1	213559356	213567286	|1|	0.990356798429413	0.998915425334104	__
fgst.1.1108	1	213559356	213567286	|2|	9.36193777219888e-07	0.998915425334104	__
fgst.1.1108	1	213559356	213567286	|3|	1.15072416563825e-32	0.998915425334104	__
fgst.1.111	1	15531036	15537062	|0|	0.0442711302917153	0.928009898424661	FHAD1
fgst.1.111	1	15531036	15537062	|1|	0.955728869708282	0.928009898424661	FHAD1
fgst.1.111	1	15531036	15537062	|2|	3.26035696430823e-15	0.928009898424661	FHAD1
fgst.1.111	1	15531036	15537062	|3|	1.961834940519e-56	0.928009898424661	FHAD1
fgst.1.1130	1	218064014	218070748	|0|	0.0676943676462611	0.917085898512194	__
fgst.1.1130	1	218064014	218070748	|1|	0.932305632242503	0.917085898512194	__
fgst.1.1130	1	218064014	218070748	|2|	1.11235824243002e-10	0.917085898512194	__
fgst.1.1130	1	218064014	218070748	|3|	2.27233291038993e-38	0.917085898512194	__
fgst.1.115	1	15926108	15940125	|0|	6.34431465603962e-07	0.805903713609066	PLEKHM2;SLC25A34
fgst.1.115	1	15926108	15940125	|1|	0.797982923943228	0.805903713609066	PLEKHM2;SLC25A34
fgst.1.115	1	15926108	15940125	|2|	0.202016441625307	0.805903713609066	PLEKHM2;SLC25A34
fgst.1.115	1	15926108	15940125	|3|	3.07623443660641e-31	0.805903713609066	PLEKHM2;SLC25A34
fgst.1.1156	1	221158477	221165457	|0|	9.88813446798536e-14	0.982291297433077	__
fgst.1.1156	1	221158477	221165457	|1|	0.988859171850434	0.982291297433077	__
fgst.1.1156	1	221158477	221165457	|2|	0.0111408281494668	0.982291297433077	__
fgst.1.1156	1	221158477	221165457	|3|	6.94249129156971e-64	0.982291297433077	__
fgst.1.1162	1	223889753	223899535	|0|	1.7189582721171e-10	0.994144058674	ENAH
fgst.1.1162	1	223889753	223899535	|1|	0.991342061272591	0.994144058674	ENAH
fgst.1.1162	1	223889753	223899535	|2|	0.00865793855551341	0.994144058674	ENAH
fgst.1.1162	1	223889753	223899535	|3|	5.3499265306387e-31	0.994144058674	ENAH
fgst.1.1164	1	224897519	224910263	|0|	8.09320565553768e-08	0.982410334274417	ITPKB
fgst.1.1164	1	224897519	224910263	|1|	0.987905108485677	0.982410334274417	ITPKB
fgst.1.1164	1	224897519	224910263	|2|	0.0120948105822674	0.982410334274417	ITPKB
fgst.1.1164	1	224897519	224910263	|3|	1.38935685071003e-35	0.982410334274417	ITPKB
fgst.1.1178	1	226258198	226265126	|0|	9.67771504698576e-08	0.857652206075495	WNT3A
fgst.1.1178	1	226258198	226265126	|1|	0.860217921214715	0.857652206075495	WNT3A
fgst.1.1178	1	226258198	226265126	|2|	0.139781982008136	0.857652206075495	WNT3A
fgst.1.1178	1	226258198	226265126	|3|	1.69097115880073e-29	0.857652206075495	WNT3A
fgst.1.1187	1	226460880	226469703	|0|	0.0301379707070673	0.932573834036178	OBSCN
fgst.1.1187	1	226460880	226469703	|1|	0.938711445606825	0.932573834036178	OBSCN
fgst.1.1187	1	226460880	226469703	|2|	0.0311505836861078	0.932573834036178	OBSCN
fgst.1.1187	1	226460880	226469703	|3|	3.62936194183879e-18	0.932573834036178	OBSCN
fgst.1.1189	1	226588815	226596585	|0|	2.66788730405628e-13	0.953229899530837	OBSCN
fgst.1.1189	1	226588815	226596585	|1|	0.970374844671218	0.953229899530837	OBSCN
fgst.1.1189	1	226588815	226596585	|2|	0.0296251553285163	0.953229899530837	OBSCN
fgst.1.1189	1	226588815	226596585	|3|	6.65564853563802e-57	0.953229899530837	OBSCN
fgst.1.1218	1	228625882	228631931	|0|	9.81691106250667e-13	0.964876708072515	__
fgst.1.1218	1	228625882	228631931	|1|	0.977981003903021	0.964876708072515	__
fgst.1.1218	1	228625882	228631931	|2|	0.0220189960959978	0.964876708072515	__
fgst.1.1218	1	228625882	228631931	|3|	5.4274547326927e-61	0.964876708072515	__
fgst.1.1224	1	229581531	229592848	|0|	1.31455132847434e-13	0.990129657913693	EGLN1
fgst.1.1224	1	229581531	229592848	|1|	0.992937932534449	0.990129657913693	EGLN1
fgst.1.1224	1	229581531	229592848	|2|	0.00706206746541927	0.990129657913693	EGLN1
fgst.1.1224	1	229581531	229592848	|3|	4.61381310160483e-63	0.990129657913693	EGLN1
fgst.1.123	1	17656400	17674330	|0|	2.80928335641896e-15	0.968225830648595	__
fgst.1.123	1	17656400	17674330	|1|	0.97930348993679	0.968225830648595	__
fgst.1.123	1	17656400	17674330	|2|	0.0206965100632057	0.968225830648595	__
fgst.1.123	1	17656400	17674330	|3|	1.47496329650115e-72	0.968225830648595	__
fgst.1.1270	1	234265628	234277417	|0|	7.38163085364491e-16	0.991798149485451	NID1
fgst.1.1270	1	234265628	234277417	|1|	0.992295145662881	0.991798149485451	NID1
fgst.1.1270	1	234265628	234277417	|2|	0.00770485433711797	0.991798149485451	NID1
fgst.1.1270	1	234265628	234277417	|3|	2.24339574181744e-59	0.991798149485451	NID1
fgst.1.1280	1	235973145	235978570	|0|	1.19873871944207e-08	0.885798118712816	RYR2
fgst.1.1280	1	235973145	235978570	|1|	0.920554185197622	0.885798118712816	RYR2
fgst.1.1280	1	235973145	235978570	|2|	0.0794458028149906	0.885798118712816	RYR2
fgst.1.1280	1	235973145	235978570	|3|	1.21644062936902e-28	0.885798118712816	RYR2
fgst.1.1283	1	236112015	236119048	|0|	0.0100018414738615	0.986292345725273	LOC100130331;ZP4
fgst.1.1283	1	236112015	236119048	|1|	0.989998158378057	0.986292345725273	LOC100130331;ZP4
fgst.1.1283	1	236112015	236119048	|2|	1.48082548601635e-10	0.986292345725273	LOC100130331;ZP4
fgst.1.1283	1	236112015	236119048	|3|	9.68654731795673e-36	0.986292345725273	LOC100130331;ZP4
fgst.1.1293	1	238403572	238410209	|0|	0.0494950950223223	0.920733488447891	FMN2;LOC266783
fgst.1.1293	1	238403572	238410209	|1|	0.950504904976957	0.920733488447891	FMN2;LOC266783
fgst.1.1293	1	238403572	238410209	|2|	7.20469384901804e-13	0.920733488447891	FMN2;LOC266783
fgst.1.1293	1	238403572	238410209	|3|	3.86260907699691e-37	0.920733488447891	FMN2;LOC266783
fgst.1.1297	1	241455392	241462739	|0|	2.96981295271146e-07	0.8196554630291	CEP170
fgst.1.1297	1	241455392	241462739	|1|	0.792255914342634	0.8196554630291	CEP170
fgst.1.1297	1	241455392	241462739	|2|	0.207743788676071	0.8196554630291	CEP170
fgst.1.1297	1	241455392	241462739	|3|	6.21501674878286e-30	0.8196554630291	CEP170
fgst.1.1305	1	244055789	244064525	|0|	0.0876972057777412	0.864194392547095	SMYD3
fgst.1.1305	1	244055789	244064525	|1|	0.912302794214813	0.864194392547095	SMYD3
fgst.1.1305	1	244055789	244064525	|2|	7.4451883549723e-12	0.864194392547095	SMYD3
fgst.1.1305	1	244055789	244064525	|3|	5.26847822900682e-45	0.864194392547095	SMYD3
fgst.1.1307	1	244915644	244923096	|0|	5.96479270987782e-07	0.847386670568324	__
fgst.1.1307	1	244915644	244923096	|1|	0.760365612769534	0.847386670568324	__
fgst.1.1307	1	244915644	244923096	|2|	0.239633790751196	0.847386670568324	__
fgst.1.1307	1	244915644	244923096	|3|	1.14760987354105e-29	0.847386670568324	__
fgst.1.1313	1	245695327	245701811	|0|	8.01591860548761e-11	0.916501243310646	__
fgst.1.1313	1	245695327	245701811	|1|	0.94532340500533	0.916501243310646	__
fgst.1.1313	1	245695327	245701811	|2|	0.0546765949145104	0.916501243310646	__
fgst.1.1313	1	245695327	245701811	|3|	1.08207137432478e-40	0.916501243310646	__
fgst.1.1321	1	246815354	246861355	|0|	0.134512505159672	0.985426550247207	OR2T10;OR2T11
fgst.1.1321	1	246815354	246861355	|1|	0.865487086085754	0.985426550247207	OR2T10;OR2T11
fgst.1.1321	1	246815354	246861355	|2|	4.08754574805538e-07	0.985426550247207	OR2T10;OR2T11
fgst.1.1321	1	246815354	246861355	|3|	7.29923689328789e-26	0.985426550247207	OR2T10;OR2T11
fgst.1.136	1	19370987	19379107	|0|	6.00308322717189e-14	0.96088739310549	UBR4
fgst.1.136	1	19370987	19379107	|1|	0.974713717178104	0.96088739310549	UBR4
fgst.1.136	1	19370987	19379107	|2|	0.0252862828218355	0.96088739310549	UBR4
fgst.1.136	1	19370987	19379107	|3|	2.71422612426109e-61	0.96088739310549	UBR4
fgst.1.154	1	21766043	21774344	|0|	2.21376286980516e-05	0.993310729668631	ALPL
fgst.1.154	1	21766043	21774344	|1|	0.992474785562527	0.993310729668631	ALPL
fgst.1.154	1	21766043	21774344	|2|	0.00750307680877587	0.993310729668631	ALPL
fgst.1.154	1	21766043	21774344	|3|	1.68316382549113e-53	0.993310729668631	ALPL
fgst.1.173	1	25125379	25131949	|0|	1.4918387067578e-07	0.867251237762389	RUNX3
fgst.1.173	1	25125379	25131949	|1|	0.848917365867583	0.867251237762389	RUNX3
fgst.1.173	1	25125379	25131949	|2|	0.151082484948546	0.867251237762389	RUNX3
fgst.1.173	1	25125379	25131949	|3|	5.85736080680297e-29	0.867251237762389	RUNX3
fgst.1.201	1	29009937	29015543	|0|	0.0171100524102946	0.984036218960365	OPRD1
fgst.1.201	1	29009937	29015543	|1|	0.982879193270629	0.984036218960365	OPRD1
fgst.1.201	1	29009937	29015543	|2|	1.07543190764064e-05	0.984036218960365	OPRD1
fgst.1.201	1	29009937	29015543	|3|	3.11898587106292e-30	0.984036218960365	OPRD1
fgst.1.203	1	30136975	30147413	|0|	0.00931886780760988	0.981729542960048	__
fgst.1.203	1	30136975	30147413	|1|	0.99068113219239	0.981729542960048	__
fgst.1.203	1	30136975	30147413	|2|	4.64740655465195e-31	0.981729542960048	__
fgst.1.203	1	30136975	30147413	|3|	4.39298112322936e-79	0.981729542960048	__
fgst.1.21	1	3003961	3012030	|0|	1.25622522477029e-07	0.880793932106352	PRDM16
fgst.1.21	1	3003961	3012030	|1|	0.903193989356737	0.880793932106352	PRDM16
fgst.1.21	1	3003961	3012030	|2|	0.0968058850207397	0.880793932106352	PRDM16
fgst.1.21	1	3003961	3012030	|3|	2.07400686028692e-25	0.880793932106352	PRDM16
fgst.1.216	1	32468170	32485048	|0|	1.77224261852749e-12	0.996358609520749	EIF3I;LOC339483
fgst.1.216	1	32468170	32485048	|1|	0.995235125951544	0.996358609520749	EIF3I;LOC339483
fgst.1.216	1	32468170	32485048	|2|	0.00476487404668316	0.996358609520749	EIF3I;LOC339483
fgst.1.216	1	32468170	32485048	|3|	1.0080936028994e-36	0.996358609520749	EIF3I;LOC339483
fgst.1.218	1	32764805	32779463	|0|	1.50988427310016e-10	0.961772400390174	ZBTB8
fgst.1.218	1	32764805	32779463	|1|	0.97039529615524	0.961772400390174	ZBTB8
fgst.1.218	1	32764805	32779463	|2|	0.0296047036937714	0.961772400390174	ZBTB8
fgst.1.218	1	32764805	32779463	|3|	2.41901930121671e-41	0.961772400390174	ZBTB8
fgst.1.220	1	34060632	34067189	|0|	0.206515757735097	0.761363833247343	LOC100132171;CSMD2;HMGB4
fgst.1.220	1	34060632	34067189	|1|	0.791962811713622	0.761363833247343	LOC100132171;CSMD2;HMGB4
fgst.1.220	1	34060632	34067189	|2|	0.00152143055127829	0.761363833247343	LOC100132171;CSMD2;HMGB4
fgst.1.220	1	34060632	34067189	|3|	2.48944976553482e-15	0.761363833247343	LOC100132171;CSMD2;HMGB4
fgst.1.222	1	34173561	34184388	|0|	0.00391965888720664	0.991030057823235	LOC100132171;CSMD2;HMGB4
fgst.1.222	1	34173561	34184388	|1|	0.994841176057352	0.991030057823235	LOC100132171;CSMD2;HMGB4
fgst.1.222	1	34173561	34184388	|2|	0.00123916505544226	0.991030057823235	LOC100132171;CSMD2;HMGB4
fgst.1.222	1	34173561	34184388	|3|	1.8185381573811e-27	0.991030057823235	LOC100132171;CSMD2;HMGB4
fgst.1.244	1	35810128	35814804	|0|	0.154133859102961	0.836941768455939	LOC100128791;TFAP2E
fgst.1.244	1	35810128	35814804	|1|	0.845865541895081	0.836941768455939	LOC100128791;TFAP2E
fgst.1.244	1	35810128	35814804	|2|	5.99001958766311e-07	0.836941768455939	LOC100128791;TFAP2E
fgst.1.244	1	35810128	35814804	|3|	4.96409831309298e-17	0.836941768455939	LOC100128791;TFAP2E
fgst.1.301	1	40860361	40866924	|0|	4.64549403419022e-07	0.788396820012875	RIMS3
fgst.1.301	1	40860361	40866924	|1|	0.763691194195056	0.788396820012875	RIMS3
fgst.1.301	1	40860361	40866924	|2|	0.236308341255539	0.788396820012875	RIMS3
fgst.1.301	1	40860361	40866924	|3|	4.10763719718838e-30	0.788396820012875	RIMS3
fgst.1.304	1	41095450	41101025	|0|	0.00957883374043089	0.987735472016659	CITED4
fgst.1.304	1	41095450	41101025	|1|	0.990403559158683	0.987735472016659	CITED4
fgst.1.304	1	41095450	41101025	|2|	1.76071008868449e-05	0.987735472016659	CITED4
fgst.1.304	1	41095450	41101025	|3|	5.42398096760449e-31	0.987735472016659	CITED4
fgst.1.306	1	41119292	41153190	|0|	4.98842098878507e-09	0.99305915101419	__
fgst.1.306	1	41119292	41153190	|1|	0.983132218128476	0.99305915101419	__
fgst.1.306	1	41119292	41153190	|2|	0.0168677768831033	0.99305915101419	__
fgst.1.306	1	41119292	41153190	|3|	1.59790516753422e-24	0.99305915101419	__
fgst.1.320	1	42212167	42217707	|0|	0.126527299880973	0.844119828979367	__
fgst.1.320	1	42212167	42217707	|1|	0.873472694295764	0.844119828979367	__
fgst.1.320	1	42212167	42217707	|2|	5.82326350071674e-09	0.844119828979367	__
fgst.1.320	1	42212167	42217707	|3|	4.2833421198244e-41	0.844119828979367	__
fgst.1.324	1	42418452	42424886	|0|	0.0208455701061615	0.972033206935072	FOXJ3
fgst.1.324	1	42418452	42424886	|1|	0.97915442989153	0.972033206935072	FOXJ3
fgst.1.324	1	42418452	42424886	|2|	2.30817922582138e-12	0.972033206935072	FOXJ3
fgst.1.324	1	42418452	42424886	|3|	1.91780918222442e-29	0.972033206935072	FOXJ3
fgst.1.346	1	42917115	42923536	|0|	0.0395779064263512	0.949649030980648	YBX1
fgst.1.346	1	42917115	42923536	|1|	0.954905066036762	0.949649030980648	YBX1
fgst.1.346	1	42917115	42923536	|2|	0.00551702753688541	0.949649030980648	YBX1
fgst.1.346	1	42917115	42923536	|3|	7.42914977799917e-19	0.949649030980648	YBX1
fgst.1.368	1	46358999	46370164	|0|	1.71960857325081e-16	0.961751494287705	PIK3R3;LOC100133124
fgst.1.368	1	46358999	46370164	|1|	0.975135812156445	0.961751494287705	PIK3R3;LOC100133124
fgst.1.368	1	46358999	46370164	|2|	0.024864187843555	0.961751494287705	PIK3R3;LOC100133124
fgst.1.368	1	46358999	46370164	|3|	1.04335180213422e-81	0.961751494287705	PIK3R3;LOC100133124
fgst.1.377	1	46902412	46909125	|0|	0.00648529286147595	0.987318224470758	ATPAF1
fgst.1.377	1	46902412	46909125	|1|	0.993514707138524	0.987318224470758	ATPAF1
fgst.1.377	1	46902412	46909125	|2|	9.18994526440284e-33	0.987318224470758	ATPAF1
fgst.1.377	1	46902412	46909125	|3|	5.09316335095526e-96	0.987318224470758	ATPAF1
fgst.1.387	1	48277807	48289726	|0|	0.0378624655362973	0.934114287692355	__
fgst.1.387	1	48277807	48289726	|1|	0.962137534463703	0.934114287692355	__
fgst.1.387	1	48277807	48289726	|2|	9.07261653680628e-20	0.934114287692355	__
fgst.1.387	1	48277807	48289726	|3|	3.42714151437384e-90	0.934114287692355	__
fgst.1.39	1	4456477	4461663	|0|	0.219293822327281	0.796560129434831	__
fgst.1.39	1	4456477	4461663	|1|	0.780705975648987	0.796560129434831	__
fgst.1.39	1	4456477	4461663	|2|	2.02023730978232e-07	0.796560129434831	__
fgst.1.39	1	4456477	4461663	|3|	1.57489320151997e-52	0.796560129434831	__
fgst.1.398	1	51754029	51759417	|0|	0.0150020266813277	0.982417590488378	EPS15
fgst.1.398	1	51754029	51759417	|1|	0.984994219424168	0.982417590488378	EPS15
fgst.1.398	1	51754029	51759417	|2|	3.75389450445259e-06	0.982417590488378	EPS15
fgst.1.398	1	51754029	51759417	|3|	6.44420098143839e-30	0.982417590488378	EPS15
fgst.1.401	1	52839284	52844702	|0|	0.042766143950437	0.936267216958522	GPX7
fgst.1.401	1	52839284	52844702	|1|	0.957233482964638	0.936267216958522	GPX7
fgst.1.401	1	52839284	52844702	|2|	3.73084923922998e-07	0.936267216958522	GPX7
fgst.1.401	1	52839284	52844702	|3|	2.28607372694534e-20	0.936267216958522	GPX7
fgst.1.403	1	53404004	53413729	|0|	0.0345226629049416	0.943008266200772	__
fgst.1.403	1	53404004	53413729	|1|	0.965477337095059	0.943008266200772	__
fgst.1.403	1	53404004	53413729	|2|	2.10785935159636e-17	0.943008266200772	__
fgst.1.403	1	53404004	53413729	|3|	2.08157731319485e-54	0.943008266200772	__
fgst.1.41	1	4529218	4541587	|0|	0.075767736398242	0.884411436576158	__
fgst.1.41	1	4529218	4541587	|1|	0.924232263600315	0.884411436576158	__
fgst.1.41	1	4529218	4541587	|2|	1.44279560294548e-12	0.884411436576158	__
fgst.1.41	1	4529218	4541587	|3|	1.39165486085276e-66	0.884411436576158	__
fgst.1.422	1	54858310	54866895	|0|	0.0248593812324435	0.918004901993433	ACOT11;FAM151A
fgst.1.422	1	54858310	54866895	|1|	0.920188714216765	0.918004901993433	ACOT11;FAM151A
fgst.1.422	1	54858310	54866895	|2|	0.0549519045507888	0.918004901993433	ACOT11;FAM151A
fgst.1.422	1	54858310	54866895	|3|	3.2291851119069e-15	0.918004901993433	ACOT11;FAM151A
fgst.1.424	1	55449062	55454542	|0|	0.0826621026759518	0.917119566030974	USP24
fgst.1.424	1	55449062	55454542	|1|	0.917337848314346	0.917119566030974	USP24
fgst.1.424	1	55449062	55454542	|2|	4.9009703566462e-08	0.917119566030974	USP24
fgst.1.424	1	55449062	55454542	|3|	8.89714335778537e-20	0.917119566030974	USP24
fgst.1.430	1	56880682	56890872	|0|	0.0121600959825756	0.982804635421489	PRKAA2
fgst.1.430	1	56880682	56890872	|1|	0.987839904017424	0.982804635421489	PRKAA2
fgst.1.430	1	56880682	56890872	|2|	4.22060578089846e-17	0.982804635421489	PRKAA2
fgst.1.430	1	56880682	56890872	|3|	4.16908266797445e-44	0.982804635421489	PRKAA2
fgst.1.436	1	58570222	58576462	|0|	0.00497261743731982	0.999479939110067	__
fgst.1.436	1	58570222	58576462	|1|	0.995027372441112	0.999479939110067	__
fgst.1.436	1	58570222	58576462	|2|	1.01215681956646e-08	0.999479939110067	__
fgst.1.436	1	58570222	58576462	|3|	2.80668472498274e-20	0.999479939110067	__
fgst.1.442	1	58876781	58890282	|0|	0.00507886116083302	0.994993480734354	__
fgst.1.442	1	58876781	58890282	|1|	0.994921138839164	0.994993480734354	__
fgst.1.442	1	58876781	58890282	|2|	2.31835698652078e-15	0.994993480734354	__
fgst.1.442	1	58876781	58890282	|3|	8.24089213364746e-47	0.994993480734354	__
fgst.1.452	1	61316551	61323129	|0|	0.032602559132946	0.958266266419624	NFIA;LOC645030
fgst.1.452	1	61316551	61323129	|1|	0.967397440833453	0.958266266419624	NFIA;LOC645030
fgst.1.452	1	61316551	61323129	|2|	3.36024007112229e-11	0.958266266419624	NFIA;LOC645030
fgst.1.452	1	61316551	61323129	|3|	4.40230740725089e-33	0.958266266419624	NFIA;LOC645030
fgst.1.454	1	61882929	61891473	|0|	0.0971655781939645	0.942772177920204	__
fgst.1.454	1	61882929	61891473	|1|	0.902834301968398	0.942772177920204	__
fgst.1.454	1	61882929	61891473	|2|	1.19837637916282e-07	0.942772177920204	__
fgst.1.454	1	61882929	61891473	|3|	3.03577932098466e-19	0.942772177920204	__
fgst.1.474	1	66678306	66685551	|0|	0.00625126849503131	0.993624167003703	__
fgst.1.474	1	66678306	66685551	|1|	0.993748731503386	0.993624167003703	__
fgst.1.474	1	66678306	66685551	|2|	1.58147105445787e-12	0.993624167003703	__
fgst.1.474	1	66678306	66685551	|3|	5.97971348544126e-39	0.993624167003703	__
fgst.1.480	1	68182269	68191182	|0|	0.07428864661272	0.918937797120816	LOC100133029;DIRAS3;GPR177;LOC645291;LOC100129486
fgst.1.480	1	68182269	68191182	|1|	0.92571135244861	0.918937797120816	LOC100133029;DIRAS3;GPR177;LOC645291;LOC100129486
fgst.1.480	1	68182269	68191182	|2|	9.38670248850487e-10	0.918937797120816	LOC100133029;DIRAS3;GPR177;LOC645291;LOC100129486
fgst.1.480	1	68182269	68191182	|3|	1.90135977715382e-31	0.918937797120816	LOC100133029;DIRAS3;GPR177;LOC645291;LOC100129486
fgst.1.482	1	70018226	70024440	|0|	0.0137822778344402	0.972869537402824	LRRC7;PIN1L
fgst.1.482	1	70018226	70024440	|1|	0.986217722165559	0.972869537402824	LRRC7;PIN1L
fgst.1.482	1	70018226	70024440	|2|	3.9668356185338e-31	0.972869537402824	LRRC7;PIN1L
fgst.1.482	1	70018226	70024440	|3|	2.36064632132673e-87	0.972869537402824	LRRC7;PIN1L
fgst.1.484	1	71017047	71024180	|0|	0.00542765646575084	0.998545221040773	__
fgst.1.484	1	71017047	71024180	|1|	0.994572298271388	0.998545221040773	__
fgst.1.484	1	71017047	71024180	|2|	4.52628596846529e-08	0.998545221040773	__
fgst.1.484	1	71017047	71024180	|3|	2.77436870111091e-30	0.998545221040773	__
fgst.1.508	1	72783734	72865478	|0|	0.00476116577220835	0.999626586468186	__
fgst.1.508	1	72783734	72865478	|1|	0.99523883377245	0.999626586468186	__
fgst.1.508	1	72783734	72865478	|2|	4.55341059890775e-10	0.999626586468186	__
fgst.1.508	1	72783734	72865478	|3|	5.8869337196998e-35	0.999626586468186	__
fgst.1.535	1	74212056	74217358	|0|	0.0632603664138771	0.886018427239651	__
fgst.1.535	1	74212056	74217358	|1|	0.936739633586118	0.886018427239651	__
fgst.1.535	1	74212056	74217358	|2|	5.71374672547875e-15	0.886018427239651	__
fgst.1.535	1	74212056	74217358	|3|	3.76768642644625e-72	0.886018427239651	__
fgst.1.539	1	74782176	74787585	|0|	6.63372074631622e-07	0.831449329245377	TNNI3K;LOC100133219
fgst.1.539	1	74782176	74787585	|1|	0.722179217685124	0.831449329245377	TNNI3K;LOC100133219
fgst.1.539	1	74782176	74787585	|2|	0.277820118942801	0.831449329245377	TNNI3K;LOC100133219
fgst.1.539	1	74782176	74787585	|3|	5.17053266865451e-30	0.831449329245377	TNNI3K;LOC100133219
fgst.1.552	1	77016848	77065473	|0|	0.00490006772213825	0.999619658735495	__
fgst.1.552	1	77016848	77065473	|1|	0.995099931975499	0.999619658735495	__
fgst.1.552	1	77016848	77065473	|2|	3.02362074727443e-10	0.999619658735495	__
fgst.1.552	1	77016848	77065473	|3|	2.72837063585859e-37	0.999619658735495	__
fgst.1.562	1	80010417	80017282	|0|	0.00485155408947169	0.999704583173572	__
fgst.1.562	1	80010417	80017282	|1|	0.995148258874178	0.999704583173572	__
fgst.1.562	1	80010417	80017282	|2|	1.87036351267971e-07	0.999704583173572	__
fgst.1.562	1	80010417	80017282	|3|	1.15606937567211e-31	0.999704583173572	__
fgst.1.575	1	81346301	81353142	|0|	0.116359362581911	0.872923456684732	LOC646538
fgst.1.575	1	81346301	81353142	|1|	0.883640623583676	0.872923456684732	LOC646538
fgst.1.575	1	81346301	81353142	|2|	1.38344126778769e-08	0.872923456684732	LOC646538
fgst.1.575	1	81346301	81353142	|3|	9.76727980277558e-41	0.872923456684732	LOC646538
fgst.1.577	1	81510909	81516495	|0|	2.11824582419626e-09	0.94521055459548	__
fgst.1.577	1	81510909	81516495	|1|	0.954645942513681	0.94521055459548	__
fgst.1.577	1	81510909	81516495	|2|	0.0453540553680728	0.94521055459548	__
fgst.1.577	1	81510909	81516495	|3|	1.1322787055808e-35	0.94521055459548	__
fgst.1.579	1	81598880	81605111	|0|	3.45399840814822e-09	0.960439540388057	__
fgst.1.579	1	81598880	81605111	|1|	0.96209633662146	0.960439540388057	__
fgst.1.579	1	81598880	81605111	|2|	0.0379036599245432	0.960439540388057	__
fgst.1.579	1	81598880	81605111	|3|	9.32714608008373e-28	0.960439540388057	__
fgst.1.596	1	84702881	84708642	|0|	1.18785708997655e-13	0.983224240541074	__
fgst.1.596	1	84702881	84708642	|1|	0.986364520434941	0.983224240541074	__
fgst.1.596	1	84702881	84708642	|2|	0.0136354795649398	0.983224240541074	__
fgst.1.596	1	84702881	84708642	|3|	9.65856933204542e-56	0.983224240541074	__
fgst.1.622	1	86973309	86979294	|0|	0.0699019596334395	0.910878879980492	SH3GLB1
fgst.1.622	1	86973309	86979294	|1|	0.930098040240901	0.910878879980492	SH3GLB1
fgst.1.622	1	86973309	86979294	|2|	1.25658453537519e-10	0.910878879980492	SH3GLB1
fgst.1.622	1	86973309	86979294	|3|	2.57272023319077e-42	0.910878879980492	SH3GLB1
fgst.1.629	1	88278119	88285451	|0|	5.17651664219502e-18	0.990269091200986	__
fgst.1.629	1	88278119	88285451	|1|	0.99347075732328	0.990269091200986	__
fgst.1.629	1	88278119	88285451	|2|	0.00652924267671988	0.990269091200986	__
fgst.1.629	1	88278119	88285451	|3|	3.80684407049095e-83	0.990269091200986	__
fgst.1.649	1	92265521	92271924	|0|	0.0583314992975035	0.933637313603777	ABHD7
fgst.1.649	1	92265521	92271924	|1|	0.941668499950427	0.933637313603777	ABHD7
fgst.1.649	1	92265521	92271924	|2|	7.52069800264844e-10	0.933637313603777	ABHD7
fgst.1.649	1	92265521	92271924	|3|	3.36357559729401e-25	0.933637313603777	ABHD7
fgst.1.652	1	93000615	93011430	|0|	1.64147759063634e-14	0.962332381418158	EVI5
fgst.1.652	1	93000615	93011430	|1|	0.976345153296015	0.962332381418158	EVI5
fgst.1.652	1	93000615	93011430	|2|	0.0236548467039676	0.962332381418158	EVI5
fgst.1.652	1	93000615	93011430	|3|	9.09456985300388e-67	0.962332381418158	EVI5
fgst.1.656	1	94057767	94062880	|0|	0.0502805446130661	0.896191029342437	__
fgst.1.656	1	94057767	94062880	|1|	0.772177235847699	0.896191029342437	__
fgst.1.656	1	94057767	94062880	|2|	0.177542218243166	0.896191029342437	__
fgst.1.656	1	94057767	94062880	|3|	1.29606967860133e-09	0.896191029342437	__
fgst.1.66	1	7250982	7258678	|0|	3.76815014178291e-11	0.915343040727279	CAMTA1;LOC100129476;LOC727939;LOC100129048
fgst.1.66	1	7250982	7258678	|1|	0.940248485926028	0.915343040727279	CAMTA1;LOC100129476;LOC727939;LOC100129048
fgst.1.66	1	7250982	7258678	|2|	0.0597515140362897	0.915343040727279	CAMTA1;LOC100129476;LOC727939;LOC100129048
fgst.1.66	1	7250982	7258678	|3|	3.48129648970465e-47	0.915343040727279	CAMTA1;LOC100129476;LOC727939;LOC100129048
fgst.1.68	1	7763964	7770741	|0|	0.0161340884889664	0.979508695354512	VAMP3;PER3
fgst.1.68	1	7763964	7770741	|1|	0.983865911415811	0.979508695354512	VAMP3;PER3
fgst.1.68	1	7763964	7770741	|2|	9.52217584558355e-11	0.979508695354512	VAMP3;PER3
fgst.1.68	1	7763964	7770741	|3|	1.79914523680648e-25	0.979508695354512	VAMP3;PER3
fgst.1.695	1	104611295	104620513	|0|	0.00702272906763034	0.990839143007594	__
fgst.1.695	1	104611295	104620513	|1|	0.992977270932343	0.990839143007594	__
fgst.1.695	1	104611295	104620513	|2|	2.54326175126523e-14	0.990839143007594	__
fgst.1.695	1	104611295	104620513	|3|	1.57723060663114e-45	0.990839143007594	__
fgst.1.697	1	105068457	105076650	|0|	0.0336292237475053	0.942712498226635	__
fgst.1.697	1	105068457	105076650	|1|	0.966370776252494	0.942712498226635	__
fgst.1.697	1	105068457	105076650	|2|	2.7610287038458e-18	0.942712498226635	__
fgst.1.697	1	105068457	105076650	|3|	2.42302384164021e-67	0.942712498226635	__
fgst.1.699	1	105276037	105287866	|0|	0.154777176489262	0.83326054034676	__
fgst.1.699	1	105276037	105287866	|1|	0.845222778823119	0.83326054034676	__
fgst.1.699	1	105276037	105287866	|2|	4.4687619046237e-08	0.83326054034676	__
fgst.1.699	1	105276037	105287866	|3|	7.34627444038169e-59	0.83326054034676	__
fgst.1.70	1	7852406	7858690	|0|	0.0995392547989221	0.882369173422084	__
fgst.1.70	1	7852406	7858690	|1|	0.90046074347372	0.882369173422084	__
fgst.1.70	1	7852406	7858690	|2|	1.72735804459451e-09	0.882369173422084	__
fgst.1.70	1	7852406	7858690	|3|	3.51596096860684e-45	0.882369173422084	__
fgst.1.703	1	105471793	105477976	|0|	2.42753355934426e-07	0.868219832191417	__
fgst.1.703	1	105471793	105477976	|1|	0.86608991696487	0.868219832191417	__
fgst.1.703	1	105471793	105477976	|2|	0.133909840281775	0.868219832191417	__
fgst.1.703	1	105471793	105477976	|3|	4.28310024017438e-27	0.868219832191417	__
fgst.1.729	1	108020535	108026751	|0|	6.13910868195798e-12	0.919359639688458	VAV3
fgst.1.729	1	108020535	108026751	|1|	0.950925849133342	0.919359639688458	VAV3
fgst.1.729	1	108020535	108026751	|2|	0.0490741508605181	0.919359639688458	VAV3
fgst.1.729	1	108020535	108026751	|3|	2.05966611837848e-63	0.919359639688458	VAV3
fgst.1.735	1	108493993	108499908	|0|	0.00649347844280157	0.987332201047916	SLC25A24
fgst.1.735	1	108493993	108499908	|1|	0.993506408371251	0.987332201047916	SLC25A24
fgst.1.735	1	108493993	108499908	|2|	1.13185947606873e-07	0.987332201047916	SLC25A24
fgst.1.735	1	108493993	108499908	|3|	2.58682395791366e-30	0.987332201047916	SLC25A24
fgst.1.760	1	109810266	109817249	|0|	2.40338897710601e-08	0.920562786331429	SYPL2
fgst.1.760	1	109810266	109817249	|1|	0.915837889811214	0.920562786331429	SYPL2
fgst.1.760	1	109810266	109817249	|2|	0.0841620861548959	0.920562786331429	SYPL2
fgst.1.760	1	109810266	109817249	|3|	1.2571401778369e-30	0.920562786331429	SYPL2
fgst.1.772	1	111731763	111745158	|0|	0.0159594613867662	0.986999711643208	LOC441897
fgst.1.772	1	111731763	111745158	|1|	0.984040534567525	0.986999711643208	LOC441897
fgst.1.772	1	111731763	111745158	|2|	4.04570877485473e-09	0.986999711643208	LOC441897
fgst.1.772	1	111731763	111745158	|3|	5.83384603695374e-21	0.986999711643208	LOC441897
fgst.1.795	1	114561688	114569270	|0|	0.15188812636355	0.83296852698933	__
fgst.1.795	1	114561688	114569270	|1|	0.84811183094169	0.83296852698933	__
fgst.1.795	1	114561688	114569270	|2|	4.26947587900141e-08	0.83296852698933	__
fgst.1.795	1	114561688	114569270	|3|	1.47965751854267e-69	0.83296852698933	__
fgst.1.798	1	115536428	115541910	|0|	0.247352604511816	0.773384539623561	__
fgst.1.798	1	115536428	115541910	|1|	0.75264702437867	0.773384539623561	__
fgst.1.798	1	115536428	115541910	|2|	3.71109513714016e-07	0.773384539623561	__
fgst.1.798	1	115536428	115541910	|3|	1.5268100626484e-50	0.773384539623561	__
fgst.1.801	1	116031512	116039055	|0|	0.0149155425042999	0.979150929026896	VANGL1
fgst.1.801	1	116031512	116039055	|1|	0.985084457495666	0.979150929026896	VANGL1
fgst.1.801	1	116031512	116039055	|2|	3.46009579072501e-14	0.979150929026896	VANGL1
fgst.1.801	1	116031512	116039055	|3|	3.9819040320076e-34	0.979150929026896	VANGL1
fgst.1.811	1	117398540	117403834	|0|	0.0108287947749515	0.98182783182413	__
fgst.1.811	1	117398540	117403834	|1|	0.989171205225048	0.98182783182413	__
fgst.1.811	1	117398540	117403834	|2|	9.46481069463299e-16	0.98182783182413	__
fgst.1.811	1	117398540	117403834	|3|	1.15705654822625e-40	0.98182783182413	__
fgst.1.825	1	149948368	149955678	|0|	0.0311577998108494	0.968600148518299	TNRC4;FLJ36032;LOC100132502
fgst.1.825	1	149948368	149955678	|1|	0.968841358049712	0.968600148518299	TNRC4;FLJ36032;LOC100132502
fgst.1.825	1	149948368	149955678	|2|	8.42139437864304e-07	0.968600148518299	TNRC4;FLJ36032;LOC100132502
fgst.1.825	1	149948368	149955678	|3|	2.95206915516635e-25	0.968600148518299	TNRC4;FLJ36032;LOC100132502
fgst.1.832	1	152127583	152152625	|0|	1.75023619395185e-27	0.962312814865302	GATAD2B;LOC645965
fgst.1.832	1	152127583	152152625	|1|	0.980805489586848	0.962312814865302	GATAD2B;LOC645965
fgst.1.832	1	152127583	152152625	|2|	0.0191945104131517	0.962312814865302	GATAD2B;LOC645965
fgst.1.832	1	152127583	152152625	|3|	1.03883575509067e-220	0.962312814865302	GATAD2B;LOC645965
fgst.1.847	1	157121864	157138721	|0|	2.48263791398267e-15	0.947767626147424	__
fgst.1.847	1	157121864	157138721	|1|	0.970427760044249	0.947767626147424	__
fgst.1.847	1	157121864	157138721	|2|	0.0295722399557471	0.947767626147424	__
fgst.1.847	1	157121864	157138721	|3|	7.44215696205953e-78	0.947767626147424	__
fgst.1.867	1	159450817	159456454	|0|	0.0699618647728595	0.900140434486583	FCER1G
fgst.1.867	1	159450817	159456454	|1|	0.930038135195807	0.900140434486583	FCER1G
fgst.1.867	1	159450817	159456454	|2|	3.13337051699342e-11	0.900140434486583	FCER1G
fgst.1.867	1	159450817	159456454	|3|	8.4743880926466e-37	0.900140434486583	FCER1G
fgst.1.878	1	163420639	163426370	|0|	2.29584556835236e-09	0.943663368292182	__
fgst.1.878	1	163420639	163426370	|1|	0.964032500490022	0.943663368292182	__
fgst.1.878	1	163420639	163426370	|2|	0.035967497214135	0.943663368292182	__
fgst.1.878	1	163420639	163426370	|3|	1.13559810504119e-44	0.943663368292182	__
fgst.1.88	1	9667808	9684542	|0|	1.50143957946048e-17	0.979105818530351	PIK3CD;C1orf200;CLSTN1
fgst.1.88	1	9667808	9684542	|1|	0.986500038195153	0.979105818530351	PIK3CD;C1orf200;CLSTN1
fgst.1.88	1	9667808	9684542	|2|	0.0134999618048467	0.979105818530351	PIK3CD;C1orf200;CLSTN1
fgst.1.88	1	9667808	9684542	|3|	9.35777051916582e-86	0.979105818530351	PIK3CD;C1orf200;CLSTN1
fgst.1.889	1	164672202	164681834	|0|	1.51337630895346e-08	0.835311542445188	__
fgst.1.889	1	164672202	164681834	|1|	0.868436110883913	0.835311542445188	__
fgst.1.889	1	164672202	164681834	|2|	0.131563873982324	0.835311542445188	__
fgst.1.889	1	164672202	164681834	|3|	1.65993974868839e-35	0.835311542445188	__
fgst.1.891	1	165071218	165080569	|0|	0.0330316406376581	0.94408532016954	POGK
fgst.1.891	1	165071218	165080569	|1|	0.966968359361367	0.94408532016954	POGK
fgst.1.891	1	165071218	165080569	|2|	9.74117472330341e-13	0.94408532016954	POGK
fgst.1.891	1	165071218	165080569	|3|	4.04765443388902e-37	0.94408532016954	POGK
fgst.1.90	1	9700979	9706223	|0|	1.89694021972029e-10	0.967923474007256	PIK3CD;C1orf200;CLSTN1
fgst.1.90	1	9700979	9706223	|1|	0.98099342300254	0.967923474007256	PIK3CD;C1orf200;CLSTN1
fgst.1.90	1	9700979	9706223	|2|	0.019006576807766	0.967923474007256	PIK3CD;C1orf200;CLSTN1
fgst.1.90	1	9700979	9706223	|3|	5.83511450244792e-64	0.967923474007256	PIK3CD;C1orf200;CLSTN1
fgst.1.900	1	165819995	165829991	|0|	5.31911135626857e-10	0.886702878042909	__
fgst.1.900	1	165819995	165829991	|1|	0.917018370523746	0.886702878042909	__
fgst.1.900	1	165819995	165829991	|2|	0.0829816289443428	0.886702878042909	__
fgst.1.900	1	165819995	165829991	|3|	9.01153640671006e-42	0.886702878042909	__
fgst.1.906	1	166955323	166963133	|0|	0.0409953267519994	0.928542798785028	DPT
fgst.1.906	1	166955323	166963133	|1|	0.959004673248002	0.928542798785028	DPT
fgst.1.906	1	166955323	166963133	|2|	2.5370383341397e-17	0.928542798785028	DPT
fgst.1.906	1	166955323	166963133	|3|	6.55935039230395e-62	0.928542798785028	DPT
fgst.1.942	1	171707900	171714993	|0|	6.68617792179783e-11	0.959378087628519	PRDX6
fgst.1.942	1	171707900	171714993	|1|	0.975289481147066	0.959378087628519	PRDX6
fgst.1.942	1	171707900	171714993	|2|	0.0247105187860727	0.959378087628519	PRDX6
fgst.1.942	1	171707900	171714993	|3|	1.44236617166942e-48	0.959378087628519	PRDX6
fgst.1.950	1	174116077	174121751	|0|	0.208510309342051	0.775729515365846	LOC100128153
fgst.1.950	1	174116077	174121751	|1|	0.791489565040162	0.775729515365846	LOC100128153
fgst.1.950	1	174116077	174121751	|2|	1.25617785948254e-07	0.775729515365846	LOC100128153
fgst.1.950	1	174116077	174121751	|3|	6.3732962834249e-45	0.775729515365846	LOC100128153
fgst.1.954	1	177889970	177896400	|0|	1.78169679722542e-15	0.974337189162834	TDRD5
fgst.1.954	1	177889970	177896400	|1|	0.982247825414417	0.974337189162834	TDRD5
fgst.1.954	1	177889970	177896400	|2|	0.0177521745855797	0.974337189162834	TDRD5
fgst.1.954	1	177889970	177896400	|3|	3.81633878689488e-74	0.974337189162834	TDRD5
fgst.1.956	1	177905412	177927289	|0|	2.74812417704309e-07	0.863335296315224	TDRD5
fgst.1.956	1	177905412	177927289	|1|	0.82109111190704	0.863335296315224	TDRD5
fgst.1.956	1	177905412	177927289	|2|	0.178908613280543	0.863335296315224	TDRD5
fgst.1.956	1	177905412	177927289	|3|	8.76521372075926e-29	0.863335296315224	TDRD5
fgst.1.956	1	177905412	177927289	|4|	0	0.863335296315224	TDRD5
fgst.1.958	1	178484782	178489888	|0|	3.66106569783596e-13	0.931302021195891	LHX4
fgst.1.958	1	178484782	178489888	|1|	0.957255541628638	0.931302021195891	LHX4
fgst.1.958	1	178484782	178489888	|2|	0.0427444583709962	0.931302021195891	LHX4
fgst.1.958	1	178484782	178489888	|3|	5.31496340157439e-61	0.931302021195891	LHX4
fgst.1.96	1	10613604	10622506	|0|	1.25941847836122e-07	0.845627321748367	CASZ1
fgst.1.96	1	10613604	10622506	|1|	0.854387391608721	0.845627321748367	CASZ1
fgst.1.96	1	10613604	10622506	|2|	0.145612482449432	0.845627321748367	CASZ1
fgst.1.96	1	10613604	10622506	|3|	6.08113972672835e-29	0.845627321748367	CASZ1
fgst.1.966	1	179834401	179844610	|0|	0.0542515843388747	0.901344313461498	CACNA1E
fgst.1.966	1	179834401	179844610	|1|	0.945748415661126	0.901344313461498	CACNA1E
fgst.1.966	1	179834401	179844610	|2|	1.33631703770034e-19	0.901344313461498	CACNA1E
fgst.1.966	1	179834401	179844610	|3|	3.81419539514712e-181	0.901344313461498	CACNA1E
fgst.1.971	1	181365208	181371849	|0|	7.27532467738829e-16	0.961513146019189	LAMC1
fgst.1.971	1	181365208	181371849	|1|	0.977057203735021	0.961513146019189	LAMC1
fgst.1.971	1	181365208	181371849	|2|	0.0229427962649771	0.961513146019189	LAMC1
fgst.1.971	1	181365208	181371849	|3|	5.09190336842141e-80	0.961513146019189	LAMC1
fgst.1.973	1	183078686	183090362	|0|	7.30194561130554e-08	0.838855640593552	FAM129A
fgst.1.973	1	183078686	183090362	|1|	0.859224222887114	0.838855640593552	FAM129A
fgst.1.973	1	183078686	183090362	|2|	0.14077570409343	0.838855640593552	FAM129A
fgst.1.973	1	183078686	183090362	|3|	1.25108533074043e-31	0.838855640593552	FAM129A
fgst.1.98	1	11035041	11044947	|0|	3.08503418688199e-10	0.891110155376113	SRM
fgst.1.98	1	11035041	11044947	|1|	0.920030599466914	0.891110155376113	SRM
fgst.1.98	1	11035041	11044947	|2|	0.0799694002245838	0.891110155376113	SRM
fgst.1.98	1	11035041	11044947	|3|	7.01789403867042e-43	0.891110155376113	SRM
fgst.1.994	1	186244259	186251787	|0|	2.06626078654578e-18	0.960807438232617	__
fgst.1.994	1	186244259	186251787	|1|	0.979023423830538	0.960807438232617	__
fgst.1.994	1	186244259	186251787	|2|	0.0209765761694622	0.960807438232617	__
fgst.1.994	1	186244259	186251787	|3|	3.98159509021282e-104	0.960807438232617	__
fgst.10.104	10	12371215	12381452	|0|	6.6772470437562e-16	0.978994617978126	__
fgst.10.104	10	12371215	12381452	|1|	0.986453112070961	0.978994617978126	__
fgst.10.104	10	12371215	12381452	|2|	0.0135468879290383	0.978994617978126	__
fgst.10.104	10	12371215	12381452	|3|	1.46449056551421e-70	0.978994617978126	__
fgst.10.106	10	12603984	12612017	|0|	0.0702310690649245	0.954616881484618	CAMK1D
fgst.10.106	10	12603984	12612017	|1|	0.92976861142422	0.954616881484618	CAMK1D
fgst.10.106	10	12603984	12612017	|2|	3.19510856255339e-07	0.954616881484618	CAMK1D
fgst.10.106	10	12603984	12612017	|3|	1.4352514085754e-22	0.954616881484618	CAMK1D
fgst.10.11	10	1430883	1442783	|0|	0.00475404054166036	0.999744065674124	ADARB2;LOC100128065;LOC100129894;LOC642384;C10orf109
fgst.10.11	10	1430883	1442783	|1|	0.995245885343258	0.999744065674124	ADARB2;LOC100128065;LOC100129894;LOC642384;C10orf109
fgst.10.11	10	1430883	1442783	|2|	7.41150818531469e-08	0.999744065674124	ADARB2;LOC100128065;LOC100129894;LOC642384;C10orf109
fgst.10.11	10	1430883	1442783	|3|	1.59838062130522e-24	0.999744065674124	ADARB2;LOC100128065;LOC100129894;LOC642384;C10orf109
fgst.10.138	10	15632727	15642616	|0|	0.00517133320562398	0.989922119717086	ITGA8
fgst.10.138	10	15632727	15642616	|1|	0.994828666794377	0.989922119717086	ITGA8
fgst.10.138	10	15632727	15642616	|2|	4.0013433834385e-38	0.989922119717086	ITGA8
fgst.10.138	10	15632727	15642616	|3|	6.94199325609474e-98	0.989922119717086	ITGA8
fgst.10.140	10	15837291	15842857	|0|	0.00837039741251915	0.992665707043591	__
fgst.10.140	10	15837291	15842857	|1|	0.991629602587146	0.992665707043591	__
fgst.10.140	10	15837291	15842857	|2|	3.35273851409438e-13	0.992665707043591	__
fgst.10.140	10	15837291	15842857	|3|	2.29897796664676e-42	0.992665707043591	__
fgst.10.159	10	18411248	18416873	|0|	0.00601255488923146	0.995883736251331	__
fgst.10.159	10	18411248	18416873	|1|	0.993987445110528	0.995883736251331	__
fgst.10.159	10	18411248	18416873	|2|	2.39004399201581e-13	0.995883736251331	__
fgst.10.159	10	18411248	18416873	|3|	1.35708712205327e-43	0.995883736251331	__
fgst.10.164	10	19332749	19339580	|0|	0.0843901178713412	0.898862733440272	__
fgst.10.164	10	19332749	19339580	|1|	0.915609880245726	0.898862733440272	__
fgst.10.164	10	19332749	19339580	|2|	1.88293316553276e-09	0.898862733440272	__
fgst.10.164	10	19332749	19339580	|3|	1.05208012897711e-31	0.898862733440272	__
fgst.10.166	10	19729090	19735231	|0|	0.00981522416412305	0.989453475204701	C10orf112;LOC100131155
fgst.10.166	10	19729090	19735231	|1|	0.990184775835746	0.989453475204701	C10orf112;LOC100131155
fgst.10.166	10	19729090	19735231	|2|	1.29786095152276e-13	0.989453475204701	C10orf112;LOC100131155
fgst.10.166	10	19729090	19735231	|3|	2.34360745718975e-39	0.989453475204701	C10orf112;LOC100131155
fgst.10.168	10	19786995	19796354	|0|	3.23862066687172e-13	0.982020986656995	C10orf112;LOC100131155
fgst.10.168	10	19786995	19796354	|1|	0.989652592076256	0.982020986656995	C10orf112;LOC100131155
fgst.10.168	10	19786995	19796354	|2|	0.01034740792342	0.982020986656995	C10orf112;LOC100131155
fgst.10.168	10	19786995	19796354	|3|	1.08625126012447e-55	0.982020986656995	C10orf112;LOC100131155
fgst.10.170	10	19863110	19870606	|0|	5.54801640891616e-07	0.794705339041652	LOC100128641
fgst.10.170	10	19863110	19870606	|1|	0.744120282491702	0.794705339041652	LOC100128641
fgst.10.170	10	19863110	19870606	|2|	0.255879162706657	0.794705339041652	LOC100128641
fgst.10.170	10	19863110	19870606	|3|	4.48621142843006e-30	0.794705339041652	LOC100128641
fgst.10.173	10	19926034	19933278	|0|	0.0373627731263842	0.949000995797519	LOC100128641
fgst.10.173	10	19926034	19933278	|1|	0.962637226873194	0.949000995797519	LOC100128641
fgst.10.173	10	19926034	19933278	|2|	4.20191331385111e-13	0.949000995797519	LOC100128641
fgst.10.173	10	19926034	19933278	|3|	9.84767371531537e-40	0.949000995797519	LOC100128641
fgst.10.176	10	20189878	20195599	|0|	0.0894707447474623	0.893508048157355	PLXDC2
fgst.10.176	10	20189878	20195599	|1|	0.910529252247017	0.893508048157355	PLXDC2
fgst.10.176	10	20189878	20195599	|2|	3.00552123662945e-09	0.893508048157355	PLXDC2
fgst.10.176	10	20189878	20195599	|3|	3.63765065004653e-28	0.893508048157355	PLXDC2
fgst.10.182	10	20383242	20390044	|0|	0.0671629814414277	0.90979033029462	PLXDC2
fgst.10.182	10	20383242	20390044	|1|	0.932837018540194	0.90979033029462	PLXDC2
fgst.10.182	10	20383242	20390044	|2|	1.83776649536808e-11	0.90979033029462	PLXDC2
fgst.10.182	10	20383242	20390044	|3|	1.07855942321642e-56	0.90979033029462	PLXDC2
fgst.10.206	10	22287943	22296348	|0|	3.28352246525931e-08	0.867195894608457	DNAJC1
fgst.10.206	10	22287943	22296348	|1|	0.901699832770842	0.867195894608457	DNAJC1
fgst.10.206	10	22287943	22296348	|2|	0.0983001343939348	0.867195894608457	DNAJC1
fgst.10.206	10	22287943	22296348	|3|	7.206774545742e-27	0.867195894608457	DNAJC1
fgst.10.226	10	24771003	24777240	|0|	0.232107062744393	0.786799246224999	KIAA1217;LOC100132523;LOC100131148;MIRN603;LOC100128663
fgst.10.226	10	24771003	24777240	|1|	0.767892590310526	0.786799246224999	KIAA1217;LOC100132523;LOC100131148;MIRN603;LOC100128663
fgst.10.226	10	24771003	24777240	|2|	3.46945080164064e-07	0.786799246224999	KIAA1217;LOC100132523;LOC100131148;MIRN603;LOC100128663
fgst.10.226	10	24771003	24777240	|3|	3.0214104086301e-35	0.786799246224999	KIAA1217;LOC100132523;LOC100131148;MIRN603;LOC100128663
fgst.10.244	10	26856081	26872030	|0|	1.40304435540556e-28	0.975570551037425	APBB1IP
fgst.10.244	10	26856081	26872030	|1|	0.987607219118783	0.975570551037425	APBB1IP
fgst.10.244	10	26856081	26872030	|2|	0.012392780881217	0.975570551037425	APBB1IP
fgst.10.244	10	26856081	26872030	|3|	5.79322878354717e-226	0.975570551037425	APBB1IP
fgst.10.285	10	42928667	42933717	|0|	1.62248362562925e-10	0.909449516496456	RET
fgst.10.285	10	42928667	42933717	|1|	0.943131410922652	0.909449516496456	RET
fgst.10.285	10	42928667	42933717	|2|	0.0568685889150993	0.909449516496456	RET
fgst.10.285	10	42928667	42933717	|3|	8.04005197708041e-40	0.909449516496456	RET
fgst.10.29	10	4282424	4301200	|0|	0.00475286861008525	0.999385277491349	__
fgst.10.29	10	4282424	4301200	|1|	0.995247128454493	0.999385277491349	__
fgst.10.29	10	4282424	4301200	|2|	2.935422800907e-09	0.999385277491349	__
fgst.10.29	10	4282424	4301200	|3|	1.81245573555931e-21	0.999385277491349	__
fgst.10.296	10	44760803	44768328	|0|	6.24143628895658e-07	0.890245966736724	__
fgst.10.296	10	44760803	44768328	|1|	0.638339064923298	0.890245966736724	__
fgst.10.296	10	44760803	44768328	|2|	0.361660310922216	0.890245966736724	__
fgst.10.296	10	44760803	44768328	|3|	1.08576705138208e-11	0.890245966736724	__
fgst.10.296	10	44760803	44768328	|4|	4.52362217543636e-48	0.890245966736724	__
fgst.10.323	10	52656742	52661987	|0|	0.00506541998061652	0.999275576589405	PRKG1;MIRN605;CSTF2T
fgst.10.323	10	52656742	52661987	|1|	0.99493455123095	0.999275576589405	PRKG1;MIRN605;CSTF2T
fgst.10.323	10	52656742	52661987	|2|	2.87884337272449e-08	0.999275576589405	PRKG1;MIRN605;CSTF2T
fgst.10.323	10	52656742	52661987	|3|	6.6569853114026e-28	0.999275576589405	PRKG1;MIRN605;CSTF2T
fgst.10.329	10	52949565	52956349	|0|	6.64419661383794e-12	0.930250141530721	PRKG1;MIRN605;CSTF2T
fgst.10.329	10	52949565	52956349	|1|	0.950897031685266	0.930250141530721	PRKG1;MIRN605;CSTF2T
fgst.10.329	10	52949565	52956349	|2|	0.04910296830809	0.930250141530721	PRKG1;MIRN605;CSTF2T
fgst.10.329	10	52949565	52956349	|3|	2.69629254915379e-53	0.930250141530721	PRKG1;MIRN605;CSTF2T
fgst.10.332	10	54453756	54463927	|0|	0.0055985750283846	0.99398825550317	__
fgst.10.332	10	54453756	54463927	|1|	0.994401424971615	0.99398825550317	__
fgst.10.332	10	54453756	54463927	|2|	1.01019026724257e-16	0.99398825550317	__
fgst.10.332	10	54453756	54463927	|3|	1.19525702676953e-48	0.99398825550317	__
fgst.10.338	10	56116816	56139301	|0|	5.91823110455682e-08	0.992986193190989	PCDH15
fgst.10.338	10	56116816	56139301	|1|	0.956192259695844	0.992986193190989	PCDH15
fgst.10.338	10	56116816	56139301	|2|	0.0438076811218436	0.992986193190989	PCDH15
fgst.10.338	10	56116816	56139301	|3|	2.22611618382942e-17	0.992986193190989	PCDH15
fgst.10.338	10	56116816	56139301	|4|	2.35245664347577e-47	0.992986193190989	PCDH15
fgst.10.345	10	57268099	57282872	|0|	2.52391502845564e-08	0.997853500843112	__
fgst.10.345	10	57268099	57282872	|1|	0.994327594171954	0.997853500843112	__
fgst.10.345	10	57268099	57282872	|2|	0.0056723805888951	0.997853500843112	__
fgst.10.345	10	57268099	57282872	|3|	2.32243958721673e-27	0.997853500843112	__
fgst.10.345	10	57268099	57282872	|4|	0	0.997853500843112	__
fgst.10.365	10	58183952	58194953	|0|	0.0397352389231423	0.994588596834721	__
fgst.10.365	10	58183952	58194953	|1|	0.9602647384437	0.994588596834721	__
fgst.10.365	10	58183952	58194953	|2|	2.26331575233942e-08	0.994588596834721	__
fgst.10.365	10	58183952	58194953	|3|	9.10031016761265e-32	0.994588596834721	__
fgst.10.373	10	59200128	59216224	|0|	0.0301174668903528	0.942002717247433	__
fgst.10.373	10	59200128	59216224	|1|	0.969882533109648	0.942002717247433	__
fgst.10.373	10	59200128	59216224	|2|	3.31926854963002e-20	0.942002717247433	__
fgst.10.373	10	59200128	59216224	|3|	8.13610974959031e-78	0.942002717247433	__
fgst.10.379	10	59941872	59948238	|0|	1.26494521255257e-05	0.963413293899604	BICC1;LOC728647;LOC728640
fgst.10.379	10	59941872	59948238	|1|	0.972038277881412	0.963413293899604	BICC1;LOC728647;LOC728640
fgst.10.379	10	59941872	59948238	|2|	0.0279490726664618	0.963413293899604	BICC1;LOC728647;LOC728640
fgst.10.379	10	59941872	59948238	|3|	3.81809877865156e-55	0.963413293899604	BICC1;LOC728647;LOC728640
fgst.10.381	10	60655109	60661177	|0|	5.34838047605512e-18	0.982234366314124	PHYHIPL;FAM13C1
fgst.10.381	10	60655109	60661177	|1|	0.989271616880492	0.982234366314124	PHYHIPL;FAM13C1
fgst.10.381	10	60655109	60661177	|2|	0.0107283831195086	0.982234366314124	PHYHIPL;FAM13C1
fgst.10.381	10	60655109	60661177	|3|	3.48295308563098e-88	0.982234366314124	PHYHIPL;FAM13C1
fgst.10.389	10	61907379	61915805	|0|	3.46880857687153e-12	0.958843311258916	__
fgst.10.389	10	61907379	61915805	|1|	0.97233194794979	0.958843311258916	__
fgst.10.389	10	61907379	61915805	|2|	0.0276680520467423	0.958843311258916	__
fgst.10.389	10	61907379	61915805	|3|	5.10556187633397e-47	0.958843311258916	__
fgst.10.393	10	63528599	63543437	|0|	5.5180242280587e-11	0.859176256637686	__
fgst.10.393	10	63528599	63543437	|1|	0.911290498800113	0.859176256637686	__
fgst.10.393	10	63528599	63543437	|2|	0.0887095011447053	0.859176256637686	__
fgst.10.393	10	63528599	63543437	|3|	1.08256708319396e-55	0.859176256637686	__
fgst.10.399	10	64948629	64953836	|0|	6.37891248339969e-06	0.964544706372317	LOC100128604;REEP3
fgst.10.399	10	64948629	64953836	|1|	0.963357351285421	0.964544706372317	LOC100128604;REEP3
fgst.10.399	10	64948629	64953836	|2|	0.036636269802096	0.964544706372317	LOC100128604;REEP3
fgst.10.399	10	64948629	64953836	|3|	1.05656138013004e-45	0.964544706372317	LOC100128604;REEP3
fgst.10.401	10	65734317	65757960	|0|	0.0048539867896482	0.999714830194445	__
fgst.10.401	10	65734317	65757960	|1|	0.995146011674498	0.999714830194445	__
fgst.10.401	10	65734317	65757960	|2|	1.53585285669938e-09	0.999714830194445	__
fgst.10.401	10	65734317	65757960	|3|	1.38204162347694e-32	0.999714830194445	__
fgst.10.409	10	67268586	67273788	|0|	2.57244496481733e-07	0.852563135023826	__
fgst.10.409	10	67268586	67273788	|1|	0.822287937936909	0.852563135023826	__
fgst.10.409	10	67268586	67273788	|2|	0.177711804818594	0.852563135023826	__
fgst.10.409	10	67268586	67273788	|3|	3.35129365486906e-30	0.852563135023826	__
fgst.10.411	10	67507508	67515706	|0|	1.73388702933555e-23	0.96000751829385	CTNNA3;LRRTM3
fgst.10.411	10	67507508	67515706	|1|	0.979780148229586	0.96000751829385	CTNNA3;LRRTM3
fgst.10.411	10	67507508	67515706	|2|	0.0202198517704139	0.96000751829385	CTNNA3;LRRTM3
fgst.10.411	10	67507508	67515706	|3|	1.4049034459197e-169	0.96000751829385	CTNNA3;LRRTM3
fgst.10.423	10	71833413	71840499	|0|	0.0531871685832172	0.924341629031002	EIF4EBP2
fgst.10.423	10	71833413	71840499	|1|	0.946812831316181	0.924341629031002	EIF4EBP2
fgst.10.423	10	71833413	71840499	|2|	1.00601662066876e-10	0.924341629031002	EIF4EBP2
fgst.10.423	10	71833413	71840499	|3|	1.63801660268779e-34	0.924341629031002	EIF4EBP2
fgst.10.437	10	72386714	72393860	|0|	0.198050439565691	0.819209715988503	__
fgst.10.437	10	72386714	72393860	|1|	0.801949358892189	0.819209715988503	__
fgst.10.437	10	72386714	72393860	|2|	2.01542117828042e-07	0.819209715988503	__
fgst.10.437	10	72386714	72393860	|3|	1.64107068547774e-40	0.819209715988503	__
fgst.10.45	10	5365727	5371550	|0|	8.24052747357767e-07	0.858240235781699	__
fgst.10.45	10	5365727	5371550	|1|	0.752770455596884	0.858240235781699	__
fgst.10.45	10	5365727	5371550	|2|	0.24722872035037	0.858240235781699	__
fgst.10.45	10	5365727	5371550	|3|	1.14001386397797e-32	0.858240235781699	__
fgst.10.461	10	78127657	78134038	|0|	0.00938976174120396	0.999120456211928	__
fgst.10.461	10	78127657	78134038	|1|	0.990610206291167	0.999120456211928	__
fgst.10.461	10	78127657	78134038	|2|	3.19676284814854e-08	0.999120456211928	__
fgst.10.461	10	78127657	78134038	|3|	6.89569120983349e-27	0.999120456211928	__
fgst.10.47	10	6658738	6665868	|0|	0.0213717450339985	0.968343173280762	PRKCQ;LOC100130920;LOC439949
fgst.10.47	10	6658738	6665868	|1|	0.978628254965906	0.968343173280762	PRKCQ;LOC100130920;LOC439949
fgst.10.47	10	6658738	6665868	|2|	9.51236591355564e-14	0.968343173280762	PRKCQ;LOC100130920;LOC439949
fgst.10.47	10	6658738	6665868	|3|	1.48449399320648e-41	0.968343173280762	PRKCQ;LOC100130920;LOC439949
fgst.10.473	10	82192563	82201381	|0|	0.00736816401913183	0.992418734155241	__
fgst.10.473	10	82192563	82201381	|1|	0.992631835971029	0.992418734155241	__
fgst.10.473	10	82192563	82201381	|2|	9.8385473168646e-12	0.992418734155241	__
fgst.10.473	10	82192563	82201381	|3|	4.10853889883189e-36	0.992418734155241	__
fgst.10.493	10	83873731	83885197	|0|	0.00558962458103901	0.99824508749008	NRG3
fgst.10.493	10	83873731	83885197	|1|	0.994410173458058	0.99824508749008	NRG3
fgst.10.493	10	83873731	83885197	|2|	2.01960901974081e-07	0.99824508749008	NRG3
fgst.10.493	10	83873731	83885197	|3|	3.38476968470364e-30	0.99824508749008	NRG3
fgst.10.5	10	617753	628234	|0|	4.16174689164203e-08	0.99819958054789	DIP2C;LOC642278;C10orf108
fgst.10.5	10	617753	628234	|1|	0.994885356590248	0.99819958054789	DIP2C;LOC642278;C10orf108
fgst.10.5	10	617753	628234	|2|	0.00511460179228242	0.99819958054789	DIP2C;LOC642278;C10orf108
fgst.10.5	10	617753	628234	|3|	9.60914452869689e-28	0.99819958054789	DIP2C;LOC642278;C10orf108
fgst.10.5	10	617753	628234	|4|	0	0.99819958054789	DIP2C;LOC642278;C10orf108
fgst.10.505	10	85055091	85064509	|0|	0.00727841148255208	0.987931926231995	LOC728027
fgst.10.505	10	85055091	85064509	|1|	0.992721588517448	0.987931926231995	LOC728027
fgst.10.505	10	85055091	85064509	|2|	1.26882467489183e-25	0.987931926231995	LOC728027
fgst.10.505	10	85055091	85064509	|3|	1.71428337443634e-88	0.987931926231995	LOC728027
fgst.10.547	10	88689469	88695538	|0|	0.0383689452038307	0.943895171073282	MMRN2
fgst.10.547	10	88689469	88695538	|1|	0.9616310547617	0.943895171073282	MMRN2
fgst.10.547	10	88689469	88695538	|2|	3.44679373121317e-11	0.943895171073282	MMRN2
fgst.10.547	10	88689469	88695538	|3|	1.3770127197448e-34	0.943895171073282	MMRN2
fgst.10.56	10	7316610	7324365	|0|	1.3222663383999e-07	0.908847751468641	SFMBT2
fgst.10.56	10	7316610	7324365	|1|	0.928541845167156	0.908847751468641	SFMBT2
fgst.10.56	10	7316610	7324365	|2|	0.0714580226062099	0.908847751468641	SFMBT2
fgst.10.56	10	7316610	7324365	|3|	2.17601825864962e-26	0.908847751468641	SFMBT2
fgst.10.620	10	98331686	98340727	|0|	6.66720508161179e-09	0.918656602990636	TM9SF3
fgst.10.620	10	98331686	98340727	|1|	0.94182984961662	0.918656602990636	TM9SF3
fgst.10.620	10	98331686	98340727	|2|	0.0581701437161748	0.918656602990636	TM9SF3
fgst.10.620	10	98331686	98340727	|3|	1.93037658506532e-38	0.918656602990636	TM9SF3
fgst.10.626	10	99123192	99138659	|0|	4.79528473090634e-12	0.943214024791396	RRP12
fgst.10.626	10	99123192	99138659	|1|	0.959701053712214	0.943214024791396	RRP12
fgst.10.626	10	99123192	99138659	|2|	0.0402989462829908	0.943214024791396	RRP12
fgst.10.626	10	99123192	99138659	|3|	4.43073855779793e-51	0.943214024791396	RRP12
fgst.10.640	10	101755799	101763134	|0|	0.128510748267404	0.860435452886244	DNMBP
fgst.10.640	10	101755799	101763134	|1|	0.871470161428706	0.860435452886244	DNMBP
fgst.10.640	10	101755799	101763134	|2|	1.90903038894131e-05	0.860435452886244	DNMBP
fgst.10.640	10	101755799	101763134	|3|	1.07374357208196e-22	0.860435452886244	DNMBP
fgst.10.673	10	103526392	103533373	|0|	1.38436710163863e-09	0.906890072787481	NPM3
fgst.10.673	10	103526392	103533373	|1|	0.92035582046455	0.906890072787481	NPM3
fgst.10.673	10	103526392	103533373	|2|	0.0796441781510836	0.906890072787481	NPM3
fgst.10.673	10	103526392	103533373	|3|	1.81508743398583e-41	0.906890072787481	NPM3
fgst.10.695	10	107047442	107064371	|0|	0.0118523852478496	0.985828117741013	__
fgst.10.695	10	107047442	107064371	|1|	0.988147614752145	0.985828117741013	__
fgst.10.695	10	107047442	107064371	|2|	4.91191550846805e-15	0.985828117741013	__
fgst.10.695	10	107047442	107064371	|3|	2.04701344156887e-57	0.985828117741013	__
fgst.10.697	10	107533437	107544241	|0|	0.0351989455815043	0.930497496340086	__
fgst.10.697	10	107533437	107544241	|1|	0.964801054418495	0.930497496340086	__
fgst.10.697	10	107533437	107544241	|2|	1.50849595206716e-22	0.930497496340086	__
fgst.10.697	10	107533437	107544241	|3|	3.79681152892833e-84	0.930497496340086	__
fgst.10.700	10	107966236	107974728	|0|	6.49410888852291e-07	0.840364320553568	__
fgst.10.700	10	107966236	107974728	|1|	0.660911116884159	0.840364320553568	__
fgst.10.700	10	107966236	107974728	|2|	0.339088233704952	0.840364320553568	__
fgst.10.700	10	107966236	107974728	|3|	3.10073798533187e-30	0.840364320553568	__
fgst.10.700	10	107966236	107974728	|4|	0	0.840364320553568	__
fgst.10.704	10	109942142	109949596	|0|	9.45757613655628e-12	0.990121139760675	__
fgst.10.704	10	109942142	109949596	|1|	0.992125153186671	0.990121139760675	__
fgst.10.704	10	109942142	109949596	|2|	0.00787484680386876	0.990121139760675	__
fgst.10.704	10	109942142	109949596	|3|	1.40441986853406e-48	0.990121139760675	__
fgst.10.709	10	113436622	113443434	|0|	1.47970205808319e-34	0.973025756607194	__
fgst.10.709	10	113436622	113443434	|1|	0.986302860892851	0.973025756607194	__
fgst.10.709	10	113436622	113443434	|2|	0.0136971391071488	0.973025756607194	__
fgst.10.709	10	113436622	113443434	|3|	0	0.973025756607194	__
fgst.10.713	10	114771880	114779049	|0|	0.0274386784371047	0.962833770521326	TCF7L2;FLJ23556
fgst.10.713	10	114771880	114779049	|1|	0.972561321552288	0.962833770521326	TCF7L2;FLJ23556
fgst.10.713	10	114771880	114779049	|2|	1.06049207847704e-11	0.962833770521326	TCF7L2;FLJ23556
fgst.10.713	10	114771880	114779049	|3|	3.08377689070355e-32	0.962833770521326	TCF7L2;FLJ23556
fgst.10.715	10	115530356	115539163	|0|	4.52168720261279e-14	0.981766066685873	C10orf81
fgst.10.715	10	115530356	115539163	|1|	0.985781385822711	0.981766066685873	C10orf81
fgst.10.715	10	115530356	115539163	|2|	0.0142186141772432	0.981766066685873	C10orf81
fgst.10.715	10	115530356	115539163	|3|	6.88835532858534e-59	0.981766066685873	C10orf81
fgst.10.728	10	117002304	117020060	|0|	8.20551747742951e-14	0.941848355531	ATRNL1
fgst.10.728	10	117002304	117020060	|1|	0.963283807202643	0.941848355531	ATRNL1
fgst.10.728	10	117002304	117020060	|2|	0.0367161927972746	0.941848355531	ATRNL1
fgst.10.728	10	117002304	117020060	|3|	6.6349003413005e-65	0.941848355531	ATRNL1
fgst.10.741	10	120518640	120526000	|0|	1.11401059107403e-07	0.880443292141149	__
fgst.10.741	10	120518640	120526000	|1|	0.87215352160189	0.880443292141149	__
fgst.10.741	10	120518640	120526000	|2|	0.12784636699705	0.880443292141149	__
fgst.10.741	10	120518640	120526000	|3|	6.84165210772689e-30	0.880443292141149	__
fgst.10.755	10	123101231	123106403	|0|	4.58958956200933e-13	0.974697764467255	__
fgst.10.755	10	123101231	123106403	|1|	0.982062264968098	0.974697764467255	__
fgst.10.755	10	123101231	123106403	|2|	0.0179377350314437	0.974697764467255	__
fgst.10.755	10	123101231	123106403	|3|	1.65977736440078e-54	0.974697764467255	__
fgst.10.760	10	123423559	123451066	|0|	0.00481196596083349	0.999612189642012	__
fgst.10.760	10	123423559	123451066	|1|	0.995188033431674	0.999612189642012	__
fgst.10.760	10	123423559	123451066	|2|	6.07491497029348e-10	0.999612189642012	__
fgst.10.760	10	123423559	123451066	|3|	3.44531793829556e-34	0.999612189642012	__
fgst.10.78	10	11170501	11175688	|0|	0.0206336326054234	0.972721370207882	CUGBP2;LOC439950;C10orf31
fgst.10.78	10	11170501	11175688	|1|	0.979366367393339	0.972721370207882	CUGBP2;LOC439950;C10orf31
fgst.10.78	10	11170501	11175688	|2|	1.23642420584368e-12	0.972721370207882	CUGBP2;LOC439950;C10orf31
fgst.10.78	10	11170501	11175688	|3|	2.66583206768404e-30	0.972721370207882	CUGBP2;LOC439950;C10orf31
fgst.10.816	10	127481843	127487392	|0|	0.0486473938410477	0.934428915793582	UROS
fgst.10.816	10	127481843	127487392	|1|	0.951352606146182	0.934428915793582	UROS
fgst.10.816	10	127481843	127487392	|2|	1.27703415648752e-11	0.934428915793582	UROS
fgst.10.816	10	127481843	127487392	|3|	2.21568983759284e-39	0.934428915793582	UROS
fgst.10.820	10	127753874	127761749	|0|	0.0210368221690548	0.966683634282758	ADAM12
fgst.10.820	10	127753874	127761749	|1|	0.978963177830945	0.966683634282758	ADAM12
fgst.10.820	10	127753874	127761749	|2|	1.83402514172972e-16	0.966683634282758	ADAM12
fgst.10.820	10	127753874	127761749	|3|	2.06228449983829e-52	0.966683634282758	ADAM12
fgst.10.822	10	128241377	128247404	|0|	2.19393735494741e-22	0.969835567705296	__
fgst.10.822	10	128241377	128247404	|1|	0.983560044655618	0.969835567705296	__
fgst.10.822	10	128241377	128247404	|2|	0.0164399553443823	0.969835567705296	__
fgst.10.822	10	128241377	128247404	|3|	3.74375851754349e-151	0.969835567705296	__
fgst.10.851	10	130395715	130402346	|0|	6.01998434620819e-09	0.914686939124296	__
fgst.10.851	10	130395715	130402346	|1|	0.930879281675834	0.914686939124296	__
fgst.10.851	10	130395715	130402346	|2|	0.0691207123041831	0.914686939124296	__
fgst.10.851	10	130395715	130402346	|3|	9.29181803936248e-30	0.914686939124296	__
fgst.10.853	10	131095381	131103846	|0|	0.0250563782536244	0.959492890987886	__
fgst.10.853	10	131095381	131103846	|1|	0.974943621746353	0.959492890987886	__
fgst.10.853	10	131095381	131103846	|2|	2.24066386741889e-14	0.959492890987886	__
fgst.10.853	10	131095381	131103846	|3|	6.25118000270768e-36	0.959492890987886	__
fgst.10.885	10	133068591	133075979	|0|	0.0160792366462322	0.975873028349423	__
fgst.10.885	10	133068591	133075979	|1|	0.98392076335369	0.975873028349423	__
fgst.10.885	10	133068591	133075979	|2|	7.89750198806325e-14	0.975873028349423	__
fgst.10.885	10	133068591	133075979	|3|	1.97664606326494e-37	0.975873028349423	__
fgst.11.122	11	7049243	7054939	|0|	2.36416404799381e-07	0.85237859687895	NLRP14
fgst.11.122	11	7049243	7054939	|1|	0.809408408766173	0.85237859687895	NLRP14
fgst.11.122	11	7049243	7054939	|2|	0.190591354817422	0.85237859687895	NLRP14
fgst.11.122	11	7049243	7054939	|3|	1.61029523406932e-30	0.85237859687895	NLRP14
fgst.11.124	11	7427215	7436992	|0|	0.0129768805640956	0.99194566694713	SYT9;LOC100129386
fgst.11.124	11	7427215	7436992	|1|	0.987021689923909	0.99194566694713	SYT9;LOC100129386
fgst.11.124	11	7427215	7436992	|2|	1.42951199542597e-06	0.99194566694713	SYT9;LOC100129386
fgst.11.124	11	7427215	7436992	|3|	2.56782910501137e-29	0.99194566694713	SYT9;LOC100129386
fgst.11.154	11	8558968	8564452	|0|	0.0163046488172002	0.976908276746781	STK33
fgst.11.154	11	8558968	8564452	|1|	0.983695351182798	0.976908276746781	STK33
fgst.11.154	11	8558968	8564452	|2|	2.39978085805142e-15	0.976908276746781	STK33
fgst.11.154	11	8558968	8564452	|3|	1.2776084489981e-37	0.976908276746781	STK33
fgst.11.169	11	11774175	11780330	|0|	0.0726386872016555	0.908520514083049	__
fgst.11.169	11	11774175	11780330	|1|	0.927361312636906	0.908520514083049	__
fgst.11.169	11	11774175	11780330	|2|	1.61437007326553e-10	0.908520514083049	__
fgst.11.169	11	11774175	11780330	|3|	3.44569621909939e-39	0.908520514083049	__
fgst.11.199	11	14333359	14340504	|0|	0.0467115700738596	0.943508999445081	RRAS2
fgst.11.199	11	14333359	14340504	|1|	0.95328523539692	0.943508999445081	RRAS2
fgst.11.199	11	14333359	14340504	|2|	3.19452922062606e-06	0.943508999445081	RRAS2
fgst.11.199	11	14333359	14340504	|3|	4.33340338508552e-26	0.943508999445081	RRAS2
fgst.11.223	11	17516080	17526360	|0|	0.0563123796797548	0.902641576261128	USH1C;OTOG
fgst.11.223	11	17516080	17526360	|1|	0.943687620320245	0.902641576261128	USH1C;OTOG
fgst.11.223	11	17516080	17526360	|2|	2.03819584007349e-16	0.902641576261128	USH1C;OTOG
fgst.11.223	11	17516080	17526360	|3|	7.64599472559905e-71	0.902641576261128	USH1C;OTOG
fgst.11.225	11	17940715	17946179	|0|	2.5750094817727e-07	0.913271832829686	SERGEF
fgst.11.225	11	17940715	17946179	|1|	0.883558892719554	0.913271832829686	SERGEF
fgst.11.225	11	17940715	17946179	|2|	0.116440849779498	0.913271832829686	SERGEF
fgst.11.225	11	17940715	17946179	|3|	2.56804678774168e-33	0.913271832829686	SERGEF
fgst.11.225	11	17940715	17946179	|4|	0	0.913271832829686	SERGEF
fgst.11.227	11	18779188	18793627	|0|	0.0279615667683543	0.955010727769202	__
fgst.11.227	11	18779188	18793627	|1|	0.972038433231645	0.955010727769202	__
fgst.11.227	11	18779188	18793627	|2|	1.91020399664208e-17	0.955010727769202	__
fgst.11.227	11	18779188	18793627	|3|	1.28645503400656e-59	0.955010727769202	__
fgst.11.229	11	19475680	19488237	|0|	0.0131247927561643	0.974200766910988	__
fgst.11.229	11	19475680	19488237	|1|	0.986875207243837	0.974200766910988	__
fgst.11.229	11	19475680	19488237	|2|	4.41779828445122e-39	0.974200766910988	__
fgst.11.229	11	19475680	19488237	|3|	5.57010576082322e-131	0.974200766910988	__
fgst.11.233	11	23080347	23086672	|0|	8.867967332663e-16	0.957883498329399	__
fgst.11.233	11	23080347	23086672	|1|	0.977695891886531	0.957883498329399	__
fgst.11.233	11	23080347	23086672	|2|	0.0223041081134687	0.957883498329399	__
fgst.11.233	11	23080347	23086672	|3|	1.48076069464838e-74	0.957883498329399	__
fgst.11.235	11	23484483	23490941	|0|	0.053106986689952	0.925020847512665	LOC196188
fgst.11.235	11	23484483	23490941	|1|	0.946893013304836	0.925020847512665	LOC196188
fgst.11.235	11	23484483	23490941	|2|	5.21212986267127e-12	0.925020847512665	LOC196188
fgst.11.235	11	23484483	23490941	|3|	1.0760442470911e-53	0.925020847512665	LOC196188
fgst.11.249	11	24544178	24551643	|0|	4.31918660377821e-10	0.989153198198626	LUZP2
fgst.11.249	11	24544178	24551643	|1|	0.992767769328151	0.989153198198626	LUZP2
fgst.11.249	11	24544178	24551643	|2|	0.00723223023993054	0.989153198198626	LUZP2
fgst.11.249	11	24544178	24551643	|3|	1.74411245662415e-42	0.989153198198626	LUZP2
fgst.11.255	11	24987127	25016686	|0|	0.00508882718941421	0.999216492614587	LUZP2
fgst.11.255	11	24987127	25016686	|1|	0.994911172580753	0.999216492614587	LUZP2
fgst.11.255	11	24987127	25016686	|2|	2.29834361531515e-10	0.999216492614587	LUZP2
fgst.11.255	11	24987127	25016686	|3|	6.84816011286409e-38	0.999216492614587	LUZP2
fgst.11.257	11	25201756	25251424	|0|	9.57447402628095e-09	0.999830441209725	__
fgst.11.257	11	25201756	25251424	|1|	0.99526956298097	0.999830441209725	__
fgst.11.257	11	25201756	25251424	|2|	0.00473042744455446	0.999830441209725	__
fgst.11.257	11	25201756	25251424	|3|	7.58202608210298e-26	0.999830441209725	__
fgst.11.257	11	25201756	25251424	|4|	4.0890648958175e-126	0.999830441209725	__
fgst.11.265	11	25713412	25720477	|0|	0.301733072906599	0.844983299738213	__
fgst.11.265	11	25713412	25720477	|1|	0.698266231230009	0.844983299738213	__
fgst.11.265	11	25713412	25720477	|2|	6.95863389938121e-07	0.844983299738213	__
fgst.11.265	11	25713412	25720477	|3|	1.91246818504569e-38	0.844983299738213	__
fgst.11.267	11	25826211	25832979	|0|	0.0131971453492528	0.975321432760098	__
fgst.11.267	11	25826211	25832979	|1|	0.986802854650748	0.975321432760098	__
fgst.11.267	11	25826211	25832979	|2|	2.46669357847811e-17	0.975321432760098	__
fgst.11.267	11	25826211	25832979	|3|	1.84187233483298e-49	0.975321432760098	__
fgst.11.30	11	1015009	1028091	|0|	3.54655319188036e-07	0.860229451508946	MUC6
fgst.11.30	11	1015009	1028091	|1|	0.855499786656541	0.860229451508946	MUC6
fgst.11.30	11	1015009	1028091	|2|	0.14449985868814	0.860229451508946	MUC6
fgst.11.30	11	1015009	1028091	|3|	2.40033602198986e-29	0.860229451508946	MUC6
fgst.11.311	11	30194847	30201340	|0|	0.00507440868312932	0.999280267439577	__
fgst.11.311	11	30194847	30201340	|1|	0.994925585199355	0.999280267439577	__
fgst.11.311	11	30194847	30201340	|2|	6.11751580419401e-09	0.999280267439577	__
fgst.11.311	11	30194847	30201340	|3|	8.96767074509939e-34	0.999280267439577	__
fgst.11.319	11	31954499	31961860	|0|	0.0600002163546208	0.904416928274414	__
fgst.11.319	11	31954499	31961860	|1|	0.939999783645292	0.904416928274414	__
fgst.11.319	11	31954499	31961860	|2|	8.71053294205449e-14	0.904416928274414	__
fgst.11.319	11	31954499	31961860	|3|	1.47357384487934e-51	0.904416928274414	__
fgst.11.32	11	1137207	1148960	|0|	8.32857473928289e-05	0.969540530672943	LOC100132635
fgst.11.32	11	1137207	1148960	|1|	0.975268350446025	0.969540530672943	LOC100132635
fgst.11.32	11	1137207	1148960	|2|	0.0246483638065817	0.969540530672943	LOC100132635
fgst.11.32	11	1137207	1148960	|3|	1.15784301300701e-68	0.969540530672943	LOC100132635
fgst.11.360	11	35937220	35942110	|0|	4.11972708682909e-08	0.882646339149208	LDLRAD3;LOC100128841
fgst.11.360	11	35937220	35942110	|1|	0.883254265199155	0.882646339149208	LDLRAD3;LOC100128841
fgst.11.360	11	35937220	35942110	|2|	0.116745693603573	0.882646339149208	LDLRAD3;LOC100128841
fgst.11.360	11	35937220	35942110	|3|	2.2155319996814e-31	0.882646339149208	LDLRAD3;LOC100128841
fgst.11.360	11	35937220	35942110	|4|	0	0.882646339149208	LDLRAD3;LOC100128841
fgst.11.378	11	39171506	39179088	|0|	6.58241817574519e-15	0.939685589189471	__
fgst.11.378	11	39171506	39179088	|1|	0.964868280129422	0.939685589189471	__
fgst.11.378	11	39171506	39179088	|2|	0.0351317198705699	0.939685589189471	__
fgst.11.378	11	39171506	39179088	|3|	4.52917028609948e-75	0.939685589189471	__
fgst.11.38	11	1950127	1968466	|0|	7.2065975858977e-07	0.83280204334659	LOC100129826
fgst.11.38	11	1950127	1968466	|1|	0.772235672097043	0.83280204334659	LOC100129826
fgst.11.38	11	1950127	1968466	|2|	0.227763607243198	0.83280204334659	LOC100129826
fgst.11.38	11	1950127	1968466	|3|	3.24149486126056e-29	0.83280204334659	LOC100129826
fgst.11.380	11	39327491	39336496	|0|	6.16952972085874e-43	0.987986825380429	__
fgst.11.380	11	39327491	39336496	|1|	0.993842982955907	0.987986825380429	__
fgst.11.380	11	39327491	39336496	|2|	0.00615701704409248	0.987986825380429	__
fgst.11.380	11	39327491	39336496	|3|	0	0.987986825380429	__
fgst.11.391	11	43728342	43739067	|0|	0.0048138129257102	0.999730247638151	HSD17B12;LOC729798
fgst.11.391	11	43728342	43739067	|1|	0.995186138416364	0.999730247638151	HSD17B12;LOC729798
fgst.11.391	11	43728342	43739067	|2|	4.86579263192014e-08	0.999730247638151	HSD17B12;LOC729798
fgst.11.391	11	43728342	43739067	|3|	8.85253921940943e-25	0.999730247638151	HSD17B12;LOC729798
fgst.11.393	11	44161901	44167181	|0|	0.0139956900657874	0.980591436786246	EXT2
fgst.11.393	11	44161901	44167181	|1|	0.986004309934212	0.980591436786246	EXT2
fgst.11.393	11	44161901	44167181	|2|	7.45532255737407e-18	0.980591436786246	EXT2
fgst.11.393	11	44161901	44167181	|3|	9.95372799735746e-57	0.980591436786246	EXT2
fgst.11.4	11	279532	290291	|0|	4.99009425432119e-08	0.87103842301192	ATHL1;IFITM5
fgst.11.4	11	279532	290291	|1|	0.909982206270591	0.87103842301192	ATHL1;IFITM5
fgst.11.4	11	279532	290291	|2|	0.0900177438284673	0.87103842301192	ATHL1;IFITM5
fgst.11.4	11	279532	290291	|3|	4.75434459675447e-30	0.87103842301192	ATHL1;IFITM5
fgst.11.411	11	46093736	46102014	|0|	5.9863205596123e-09	0.957502821262215	PHF21A
fgst.11.411	11	46093736	46102014	|1|	0.968156490968955	0.957502821262215	PHF21A
fgst.11.411	11	46093736	46102014	|2|	0.0318435030447242	0.957502821262215	PHF21A
fgst.11.411	11	46093736	46102014	|3|	1.60014003316059e-37	0.957502821262215	PHF21A
fgst.11.42	11	2138264	2147847	|0|	1.12567887562199e-16	0.985326902811914	IGF2;INS-IGF2;MIRN483;IGF2AS;INS;TH
fgst.11.42	11	2138264	2147847	|1|	0.991940753017005	0.985326902811914	IGF2;INS-IGF2;MIRN483;IGF2AS;INS;TH
fgst.11.42	11	2138264	2147847	|2|	0.008059246982995	0.985326902811914	IGF2;INS-IGF2;MIRN483;IGF2AS;INS;TH
fgst.11.42	11	2138264	2147847	|3|	1.81397271071375e-95	0.985326902811914	IGF2;INS-IGF2;MIRN483;IGF2AS;INS;TH
fgst.11.426	11	57299606	57305425	|0|	0.0178618229953645	0.965479843616299	CTNND1
fgst.11.426	11	57299606	57305425	|1|	0.982138177004636	0.965479843616299	CTNND1
fgst.11.426	11	57299606	57305425	|2|	6.56805328511473e-20	0.965479843616299	CTNND1
fgst.11.426	11	57299606	57305425	|3|	7.40665675220757e-61	0.965479843616299	CTNND1
fgst.11.432	11	58901695	58912957	|0|	0.0327474887193611	0.879266226221875	__
fgst.11.432	11	58901695	58912957	|1|	0.904864696202933	0.879266226221875	__
fgst.11.432	11	58901695	58912957	|2|	0.062387815077032	0.879266226221875	__
fgst.11.432	11	58901695	58912957	|3|	6.74151496039121e-13	0.879266226221875	__
fgst.11.441	11	61216145	61225278	|0|	2.63280266971022e-07	0.817059113397749	LOC100128101;DAGLA
fgst.11.441	11	61216145	61225278	|1|	0.834564819914454	0.817059113397749	LOC100128101;DAGLA
fgst.11.441	11	61216145	61225278	|2|	0.165434916805279	0.817059113397749	LOC100128101;DAGLA
fgst.11.441	11	61216145	61225278	|3|	4.9583010099161e-30	0.817059113397749	LOC100128101;DAGLA
fgst.11.443	11	63366985	63398318	|0|	0.00484915025459999	0.999731856927077	MARK2
fgst.11.443	11	63366985	63398318	|1|	0.995150840348732	0.999731856927077	MARK2
fgst.11.443	11	63366985	63398318	|2|	9.39666835954092e-09	0.999731856927077	MARK2
fgst.11.443	11	63366985	63398318	|3|	2.05454782495205e-20	0.999731856927077	MARK2
fgst.11.445	11	63556814	63572657	|0|	1.36859941218717e-23	0.986291407311038	MACROD1;FLRT1
fgst.11.445	11	63556814	63572657	|1|	0.992497912417868	0.986291407311038	MACROD1;FLRT1
fgst.11.445	11	63556814	63572657	|2|	0.00750208758213226	0.986291407311038	MACROD1;FLRT1
fgst.11.445	11	63556814	63572657	|3|	2.58302125299721e-140	0.986291407311038	MACROD1;FLRT1
fgst.11.449	11	63803904	63818227	|0|	5.23762187642211e-13	0.943625831524032	BAD;GPR137;KCNK4
fgst.11.449	11	63803904	63818227	|1|	0.963903600514628	0.943625831524032	BAD;GPR137;KCNK4
fgst.11.449	11	63803904	63818227	|2|	0.0360963994848483	0.943625831524032	BAD;GPR137;KCNK4
fgst.11.449	11	63803904	63818227	|3|	1.08916861570411e-64	0.943625831524032	BAD;GPR137;KCNK4
fgst.11.469	11	64296153	64302687	|0|	7.78505239557481e-15	0.974876536088807	SF1
fgst.11.469	11	64296153	64302687	|1|	0.984989520280187	0.974876536088807	SF1
fgst.11.469	11	64296153	64302687	|2|	0.0150104797198042	0.974876536088807	SF1
fgst.11.469	11	64296153	64302687	|3|	5.86553929469525e-76	0.974876536088807	SF1
fgst.11.493	11	66639944	66647583	|0|	6.37624203491866e-07	0.912691490672446	FBXL11;PRO1880;LOC100131150
fgst.11.493	11	66639944	66647583	|1|	0.91038664898273	0.912691490672446	FBXL11;PRO1880;LOC100131150
fgst.11.493	11	66639944	66647583	|2|	0.0896127133930672	0.912691490672446	FBXL11;PRO1880;LOC100131150
fgst.11.493	11	66639944	66647583	|3|	4.31528089267314e-31	0.912691490672446	FBXL11;PRO1880;LOC100131150
fgst.11.506	11	67638060	67648212	|0|	5.46686970074581e-14	0.943380882813905	CHKA
fgst.11.506	11	67638060	67648212	|1|	0.962722863371904	0.943380882813905	CHKA
fgst.11.506	11	67638060	67648212	|2|	0.037277136628041	0.943380882813905	CHKA
fgst.11.506	11	67638060	67648212	|3|	1.03358901068106e-68	0.943380882813905	CHKA
fgst.11.525	11	69753375	69759465	|0|	0.022684476807967	0.994281446944619	__
fgst.11.525	11	69753375	69759465	|1|	0.977310384552451	0.994281446944619	__
fgst.11.525	11	69753375	69759465	|2|	5.13863958237395e-06	0.994281446944619	__
fgst.11.525	11	69753375	69759465	|3|	4.41337987869701e-25	0.994281446944619	__
fgst.11.531	11	70380712	70386870	|0|	0.247418697039828	0.790156605688079	__
fgst.11.531	11	70380712	70386870	|1|	0.752580941597032	0.790156605688079	__
fgst.11.531	11	70380712	70386870	|2|	3.61363138501693e-07	0.790156605688079	__
fgst.11.531	11	70380712	70386870	|3|	1.69184079359415e-50	0.790156605688079	__
fgst.11.560	11	76366029	76378999	|0|	0.30059803025027	0.849805232032844	PHCA
fgst.11.560	11	76366029	76378999	|1|	0.699401146252432	0.849805232032844	PHCA
fgst.11.560	11	76366029	76378999	|2|	8.2349729910369e-07	0.849805232032844	PHCA
fgst.11.560	11	76366029	76378999	|3|	1.10564242717338e-32	0.849805232032844	PHCA
fgst.11.563	11	77580233	77586259	|0|	0.124893493599735	0.852125631955517	USP35
fgst.11.563	11	77580233	77586259	|1|	0.875106483606968	0.852125631955517	USP35
fgst.11.563	11	77580233	77586259	|2|	2.27932977628171e-08	0.852125631955517	USP35
fgst.11.563	11	77580233	77586259	|3|	1.13089160652703e-36	0.852125631955517	USP35
fgst.11.571	11	79819465	79824829	|0|	0.190051099043737	0.78157866381165	__
fgst.11.571	11	79819465	79824829	|1|	0.809948818897642	0.78157866381165	__
fgst.11.571	11	79819465	79824829	|2|	8.20586202029434e-08	0.78157866381165	__
fgst.11.571	11	79819465	79824829	|3|	5.99258581553749e-51	0.78157866381165	__
fgst.11.573	11	79877002	79885030	|0|	0.00556617313141607	0.994895415920305	__
fgst.11.573	11	79877002	79885030	|1|	0.994433826868583	0.994895415920305	__
fgst.11.573	11	79877002	79885030	|2|	1.21355677955844e-15	0.994895415920305	__
fgst.11.573	11	79877002	79885030	|3|	6.34682427557322e-40	0.994895415920305	__
fgst.11.577	11	80759979	80771021	|0|	0.0119447585854488	0.97966231335096	__
fgst.11.577	11	80759979	80771021	|1|	0.988055241414551	0.97966231335096	__
fgst.11.577	11	80759979	80771021	|2|	2.00916423539299e-20	0.97966231335096	__
fgst.11.577	11	80759979	80771021	|3|	2.13782960280946e-54	0.97966231335096	__
fgst.11.58	11	2966046	2972022	|0|	1.49310836558745e-09	0.982843418819387	NAP1L4;SNORA54
fgst.11.58	11	2966046	2972022	|1|	0.986370986754743	0.982843418819387	NAP1L4;SNORA54
fgst.11.58	11	2966046	2972022	|2|	0.0136290117521481	0.982843418819387	NAP1L4;SNORA54
fgst.11.58	11	2966046	2972022	|3|	9.47873280167837e-40	0.982843418819387	NAP1L4;SNORA54
fgst.11.60	11	3110694	3134121	|0|	8.20701455896925e-17	0.964933974786237	OSBPL5;LOC100133241
fgst.11.60	11	3110694	3134121	|1|	0.977447889435402	0.964933974786237	OSBPL5;LOC100133241
fgst.11.60	11	3110694	3134121	|2|	0.0225521105645978	0.964933974786237	OSBPL5;LOC100133241
fgst.11.60	11	3110694	3134121	|3|	1.33854148695249e-92	0.964933974786237	OSBPL5;LOC100133241
fgst.11.611	11	82039548	82052139	|0|	0.0242993059128277	0.968086115756429	__
fgst.11.611	11	82039548	82052139	|1|	0.972979838570674	0.968086115756429	__
fgst.11.611	11	82039548	82052139	|2|	0.00272085551649749	0.968086115756429	__
fgst.11.611	11	82039548	82052139	|3|	3.61011209479455e-27	0.968086115756429	__
fgst.11.616	11	83528128	83532929	|0|	0.00499322184767497	0.999401173139266	DLG2;LOC100130985;LOC100130066
fgst.11.616	11	83528128	83532929	|1|	0.995006750490818	0.999401173139266	DLG2;LOC100130985;LOC100130066
fgst.11.616	11	83528128	83532929	|2|	2.76615063721775e-08	0.999401173139266	DLG2;LOC100130985;LOC100130066
fgst.11.616	11	83528128	83532929	|3|	3.47177261650161e-23	0.999401173139266	DLG2;LOC100130985;LOC100130066
fgst.11.623	11	85108954	85150182	|0|	0.00490220289344289	0.999625873608083	SYTL2
fgst.11.623	11	85108954	85150182	|1|	0.99509779458284	0.999625873608083	SYTL2
fgst.11.623	11	85108954	85150182	|2|	2.52371779229249e-09	0.999625873608083	SYTL2
fgst.11.623	11	85108954	85150182	|3|	6.32224034730897e-32	0.999625873608083	SYTL2
fgst.11.625	11	85568716	85576409	|0|	0.0455489622176773	0.992077857125168	__
fgst.11.625	11	85568716	85576409	|1|	0.954450955273584	0.992077857125168	__
fgst.11.625	11	85568716	85576409	|2|	8.25087389605519e-08	0.992077857125168	__
fgst.11.625	11	85568716	85576409	|3|	1.8936815583061e-19	0.992077857125168	__
fgst.11.627	11	85702614	85713430	|0|	1.40204129876011e-08	0.891992917002732	C11orf73
fgst.11.627	11	85702614	85713430	|1|	0.903107747018323	0.891992917002732	C11orf73
fgst.11.627	11	85702614	85713430	|2|	0.0968922389612626	0.891992917002732	C11orf73
fgst.11.627	11	85702614	85713430	|3|	2.34635108345868e-33	0.891992917002732	C11orf73
fgst.11.631	11	87525384	87536988	|0|	0.0216885885155466	0.972273275597987	RAB38
fgst.11.631	11	87525384	87536988	|1|	0.978311411484294	0.972273275597987	RAB38
fgst.11.631	11	87525384	87536988	|2|	1.57718202400584e-13	0.972273275597987	RAB38
fgst.11.631	11	87525384	87536988	|3|	9.85877569667542e-46	0.972273275597987	RAB38
fgst.11.638	11	87879583	87884889	|0|	0.00653521680197865	0.992183148978131	GRM5
fgst.11.638	11	87879583	87884889	|1|	0.99346478087974	0.992183148978131	GRM5
fgst.11.638	11	87879583	87884889	|2|	2.31828069546328e-09	0.992183148978131	GRM5
fgst.11.638	11	87879583	87884889	|3|	1.95799265234043e-32	0.992183148978131	GRM5
fgst.11.64	11	3346563	3353611	|0|	0.137483309881857	0.879215774245811	ZNF195
fgst.11.64	11	3346563	3353611	|1|	0.862516563441551	0.879215774245811	ZNF195
fgst.11.64	11	3346563	3353611	|2|	1.26676592509926e-07	0.879215774245811	ZNF195
fgst.11.64	11	3346563	3353611	|3|	2.36519027513528e-25	0.879215774245811	ZNF195
fgst.11.642	11	89826182	89835428	|0|	0.0165126593186359	0.971696904683533	__
fgst.11.642	11	89826182	89835428	|1|	0.98348734067973	0.971696904683533	__
fgst.11.642	11	89826182	89835428	|2|	1.63335160299293e-12	0.971696904683533	__
fgst.11.642	11	89826182	89835428	|3|	1.13251778458484e-29	0.971696904683533	__
fgst.11.652	11	90103925	90109435	|0|	1.37672856792156e-08	0.912554316618277	__
fgst.11.652	11	90103925	90109435	|1|	0.930460745601617	0.912554316618277	__
fgst.11.652	11	90103925	90109435	|2|	0.0695392406310979	0.912554316618277	__
fgst.11.652	11	90103925	90109435	|3|	5.14747728109527e-33	0.912554316618277	__
fgst.11.664	11	91425219	91433197	|0|	0.0306233554906074	0.960581370693881	__
fgst.11.664	11	91425219	91433197	|1|	0.969376644483534	0.960581370693881	__
fgst.11.664	11	91425219	91433197	|2|	2.58591669541033e-11	0.960581370693881	__
fgst.11.664	11	91425219	91433197	|3|	2.82572761849268e-34	0.960581370693881	__
fgst.11.696	11	96842767	96848883	|0|	1.04313567815986e-10	0.972468137166772	__
fgst.11.696	11	96842767	96848883	|1|	0.977490257374366	0.972468137166772	__
fgst.11.696	11	96842767	96848883	|2|	0.0225097425213204	0.972468137166772	__
fgst.11.696	11	96842767	96848883	|3|	3.28136217425546e-38	0.972468137166772	__
fgst.11.698	11	97991067	98001955	|0|	0.0200656922450203	0.973643143809768	__
fgst.11.698	11	97991067	98001955	|1|	0.97993430775252	0.973643143809768	__
fgst.11.698	11	97991067	98001955	|2|	2.45889028390795e-12	0.973643143809768	__
fgst.11.698	11	97991067	98001955	|3|	1.0822738782998e-36	0.973643143809768	__
fgst.11.700	11	98268100	98313881	|0|	0.00483781948741351	0.999582684456182	__
fgst.11.700	11	98268100	98313881	|1|	0.995162179697455	0.999582684456182	__
fgst.11.700	11	98268100	98313881	|2|	8.15131792772067e-10	0.999582684456182	__
fgst.11.700	11	98268100	98313881	|3|	1.87886151477991e-33	0.999582684456182	__
fgst.11.702	11	98327502	98332823	|0|	0.0104751389158069	0.982412899173011	__
fgst.11.702	11	98327502	98332823	|1|	0.987213771010905	0.982412899173011	__
fgst.11.702	11	98327502	98332823	|2|	0.00231109007328847	0.982412899173011	__
fgst.11.702	11	98327502	98332823	|3|	2.78698934643641e-30	0.982412899173011	__
fgst.11.723	11	102725888	102734300	|0|	0.113305375924365	0.890015662684015	DYNC2H1
fgst.11.723	11	102725888	102734300	|1|	0.886694599316068	0.890015662684015	DYNC2H1
fgst.11.723	11	102725888	102734300	|2|	2.47595665142889e-08	0.890015662684015	DYNC2H1
fgst.11.723	11	102725888	102734300	|3|	1.56569132287567e-41	0.890015662684015	DYNC2H1
fgst.11.749	11	106745435	106757969	|0|	0.0380357452358108	0.897242250905121	CWF19L2
fgst.11.749	11	106745435	106757969	|1|	0.696040923212765	0.897242250905121	CWF19L2
fgst.11.749	11	106745435	106757969	|2|	0.265923331439286	0.897242250905121	CWF19L2
fgst.11.749	11	106745435	106757969	|3|	1.12138445272379e-10	0.897242250905121	CWF19L2
fgst.11.758	11	107160826	107176483	|0|	2.34938286682296e-10	0.986756536956998	SLC35F2
fgst.11.758	11	107160826	107176483	|1|	0.983516712653824	0.986756536956998	SLC35F2
fgst.11.758	11	107160826	107176483	|2|	0.0164832871112385	0.986756536956998	SLC35F2
fgst.11.758	11	107160826	107176483	|3|	6.66059578068933e-34	0.986756536956998	SLC35F2
fgst.11.762	11	107290123	107299357	|0|	0.0744721960611427	0.930718369728111	__
fgst.11.762	11	107290123	107299357	|1|	0.925527783058175	0.930718369728111	__
fgst.11.762	11	107290123	107299357	|2|	2.08806831047965e-08	0.930718369728111	__
fgst.11.762	11	107290123	107299357	|3|	1.74591715413516e-21	0.930718369728111	__
fgst.11.785	11	110991957	110997088	|0|	1.45533222892103e-11	0.917467734317427	SNF1LK2;PPP2R1B
fgst.11.785	11	110991957	110997088	|1|	0.941720711020405	0.917467734317427	SNF1LK2;PPP2R1B
fgst.11.785	11	110991957	110997088	|2|	0.0582792889650411	0.917467734317427	SNF1LK2;PPP2R1B
fgst.11.785	11	110991957	110997088	|3|	6.65190964393035e-54	0.917467734317427	SNF1LK2;PPP2R1B
fgst.11.787	11	111769194	111774245	|0|	2.65075531800001e-08	0.931478826306924	__
fgst.11.787	11	111769194	111774245	|1|	0.932790075418906	0.931478826306924	__
fgst.11.787	11	111769194	111774245	|2|	0.0672098980735411	0.931478826306924	__
fgst.11.787	11	111769194	111774245	|3|	1.71200061691453e-32	0.931478826306924	__
fgst.11.797	11	113836178	113843919	|0|	1.49194069608945e-19	0.956237483238229	LOC100130912
fgst.11.797	11	113836178	113843919	|1|	0.977452321110483	0.956237483238229	LOC100130912
fgst.11.797	11	113836178	113843919	|2|	0.0225476788895162	0.956237483238229	LOC100130912
fgst.11.797	11	113836178	113843919	|3|	5.67020272500746e-114	0.956237483238229	LOC100130912
fgst.11.808	11	118032220	118039267	|0|	4.12120054243939e-07	0.820459055094469	PHLDB1;TREH
fgst.11.808	11	118032220	118039267	|1|	0.787004156141699	0.820459055094469	PHLDB1;TREH
fgst.11.808	11	118032220	118039267	|2|	0.212995431738246	0.820459055094469	PHLDB1;TREH
fgst.11.808	11	118032220	118039267	|3|	2.13013799176773e-29	0.820459055094469	PHLDB1;TREH
fgst.11.844	11	124117395	124124406	|0|	0.135024757868837	0.841653828550407	NRGN;LOC100128797;VSIG2
fgst.11.844	11	124117395	124124406	|1|	0.864975223501684	0.841653828550407	NRGN;LOC100128797;VSIG2
fgst.11.844	11	124117395	124124406	|2|	1.86294775426974e-08	0.841653828550407	NRGN;LOC100128797;VSIG2
fgst.11.844	11	124117395	124124406	|3|	1.01038757032993e-54	0.841653828550407	NRGN;LOC100128797;VSIG2
fgst.11.846	11	124173983	124179733	|0|	7.23199146202986e-16	0.978106422086679	C11orf61;LOC100130428
fgst.11.846	11	124173983	124179733	|1|	0.985906007456955	0.978106422086679	C11orf61;LOC100130428
fgst.11.846	11	124173983	124179733	|2|	0.0140939925430441	0.978106422086679	C11orf61;LOC100130428
fgst.11.846	11	124173983	124179733	|3|	3.04187784023495e-75	0.978106422086679	C11orf61;LOC100130428
fgst.11.860	11	126193892	126203919	|0|	1.51621824108807e-07	0.969850659457732	KIRREL3
fgst.11.860	11	126193892	126203919	|1|	0.976893829483685	0.969850659457732	KIRREL3
fgst.11.860	11	126193892	126203919	|2|	0.0231060188944913	0.969850659457732	KIRREL3
fgst.11.860	11	126193892	126203919	|3|	7.01439566937625e-33	0.969850659457732	KIRREL3
fgst.11.880	11	129104302	129111116	|0|	0.0526060980654917	0.924458201827803	__
fgst.11.880	11	129104302	129111116	|1|	0.947393901933491	0.924458201827803	__
fgst.11.880	11	129104302	129111116	|2|	1.01696722609561e-12	0.924458201827803	__
fgst.11.880	11	129104302	129111116	|3|	7.28354794064e-38	0.924458201827803	__
fgst.11.893	11	130268334	130274652	|0|	6.03843060334958e-06	0.976257677057564	SNX19
fgst.11.893	11	130268334	130274652	|1|	0.981068403443826	0.976257677057564	SNX19
fgst.11.893	11	130268334	130274652	|2|	0.018925558125571	0.976257677057564	SNX19
fgst.11.893	11	130268334	130274652	|3|	5.64857620214316e-46	0.976257677057564	SNX19
fgst.11.932	11	131718457	131725144	|0|	0.0196556212732559	0.966610520696566	__
fgst.11.932	11	131718457	131725144	|1|	0.980344378726646	0.966610520696566	__
fgst.11.932	11	131718457	131725144	|2|	9.7455697268049e-14	0.966610520696566	__
fgst.11.932	11	131718457	131725144	|3|	5.53909386487269e-33	0.966610520696566	__
fgst.11.958	11	133079148	133086507	|0|	0.242273567750127	0.785911614457566	__
fgst.11.958	11	133079148	133086507	|1|	0.757726008109865	0.785911614457566	__
fgst.11.958	11	133079148	133086507	|2|	4.2414000731538e-07	0.785911614457566	__
fgst.11.958	11	133079148	133086507	|3|	3.0033477528002e-32	0.785911614457566	__
fgst.11.964	11	133808769	133814480	|0|	6.91603236971778e-07	0.983215135575362	__
fgst.11.964	11	133808769	133814480	|1|	0.988330718013173	0.983215135575362	__
fgst.11.964	11	133808769	133814480	|2|	0.01166859038359	0.983215135575362	__
fgst.11.964	11	133808769	133814480	|3|	1.84461448977354e-35	0.983215135575362	__
fgst.12.100	12	13888550	13895909	|0|	0.00497641287831372	0.994301372948282	GRIN2B
fgst.12.100	12	13888550	13895909	|1|	0.995023587121394	0.994301372948282	GRIN2B
fgst.12.100	12	13888550	13895909	|2|	2.91887437116826e-13	0.994301372948282	GRIN2B
fgst.12.100	12	13888550	13895909	|3|	1.01965095671071e-39	0.994301372948282	GRIN2B
fgst.12.129	12	25386970	25392589	|0|	0.0882336940273252	0.899506040220289	__
fgst.12.129	12	25386970	25392589	|1|	0.911766302381777	0.899506040220289	__
fgst.12.129	12	25386970	25392589	|2|	3.5908981587835e-09	0.899506040220289	__
fgst.12.129	12	25386970	25392589	|3|	2.5372776698754e-40	0.899506040220289	__
fgst.12.144	12	27986732	27992896	|0|	0.0264561462852618	0.974620816547528	__
fgst.12.144	12	27986732	27992896	|1|	0.97354383969003	0.974620816547528	__
fgst.12.144	12	27986732	27992896	|2|	1.40247073815607e-08	0.974620816547528	__
fgst.12.144	12	27986732	27992896	|3|	2.79688215935742e-20	0.974620816547528	__
fgst.12.160	12	30192546	30204699	|0|	3.61865656381613e-16	0.979861676711954	__
fgst.12.160	12	30192546	30204699	|1|	0.988548643539748	0.979861676711954	__
fgst.12.160	12	30192546	30204699	|2|	0.0114513564602519	0.979861676711954	__
fgst.12.160	12	30192546	30204699	|3|	2.13884594848844e-90	0.979861676711954	__
fgst.12.171	12	32848017	32861868	|0|	0.00531593812086523	0.998705542159208	PKP2
fgst.12.171	12	32848017	32861868	|1|	0.994684060445389	0.998705542159208	PKP2
fgst.12.171	12	32848017	32861868	|2|	1.43374488269702e-09	0.998705542159208	PKP2
fgst.12.171	12	32848017	32861868	|3|	1.18941574364334e-34	0.998705542159208	PKP2
fgst.12.193	12	39349051	39360623	|0|	1.66006499121456e-15	0.942617405788666	__
fgst.12.193	12	39349051	39360623	|1|	0.96419446283995	0.942617405788666	__
fgst.12.193	12	39349051	39360623	|2|	0.035805537160048	0.942617405788666	__
fgst.12.193	12	39349051	39360623	|3|	5.71081269749136e-83	0.942617405788666	__
fgst.12.232	12	46636231	46646859	|0|	0.0113287581632626	0.97770429579195	TMEM106C
fgst.12.232	12	46636231	46646859	|1|	0.988671241836737	0.97770429579195	TMEM106C
fgst.12.232	12	46636231	46646859	|2|	1.80906620610841e-24	0.97770429579195	TMEM106C
fgst.12.232	12	46636231	46646859	|3|	1.91821059347852e-68	0.97770429579195	TMEM106C
fgst.12.25	12	2365960	2372308	|0|	0.211465099260604	0.787882290405157	CACNA1C;LOC100129797
fgst.12.25	12	2365960	2372308	|1|	0.788534723335034	0.787882290405157	CACNA1C;LOC100129797
fgst.12.25	12	2365960	2372308	|2|	1.77404361966801e-07	0.787882290405157	CACNA1C;LOC100129797
fgst.12.25	12	2365960	2372308	|3|	5.41027695655659e-42	0.787882290405157	CACNA1C;LOC100129797
fgst.12.250	12	50993568	50999643	|0|	8.88518275146593e-06	0.996760983571911	KRT83
fgst.12.250	12	50993568	50999643	|1|	0.994216479954948	0.996760983571911	KRT83
fgst.12.250	12	50993568	50999643	|2|	0.00577463486230002	0.996760983571911	KRT83
fgst.12.250	12	50993568	50999643	|3|	1.13492586800684e-50	0.996760983571911	KRT83
fgst.12.250	12	50993568	50999643	|4|	0	0.996760983571911	KRT83
fgst.12.265	12	51656726	51664231	|0|	0.020801006643223	0.967426562906035	__
fgst.12.265	12	51656726	51664231	|1|	0.979198993356741	0.967426562906035	__
fgst.12.265	12	51656726	51664231	|2|	3.66119607847374e-14	0.967426562906035	__
fgst.12.265	12	51656726	51664231	|3|	2.01456154725819e-36	0.967426562906035	__
fgst.12.30	12	2771801	2776853	|0|	2.48091439957606e-05	0.964574348026103	LOC728147;FKBP4
fgst.12.30	12	2771801	2776853	|1|	0.977757012137832	0.964574348026103	LOC728147;FKBP4
fgst.12.30	12	2771801	2776853	|2|	0.0222181787181727	0.964574348026103	LOC728147;FKBP4
fgst.12.30	12	2771801	2776853	|3|	1.27925455204374e-53	0.964574348026103	LOC728147;FKBP4
fgst.12.323	12	57145950	57157932	|0|	0.244498664740323	0.875854709215579	__
fgst.12.323	12	57145950	57157932	|1|	0.755500847543678	0.875854709215579	__
fgst.12.323	12	57145950	57157932	|2|	4.877159982929e-07	0.875854709215579	__
fgst.12.323	12	57145950	57157932	|3|	4.49875633886272e-27	0.875854709215579	__
fgst.12.327	12	59038803	59046296	|0|	0.00477381527915828	0.999660750719026	__
fgst.12.327	12	59038803	59046296	|1|	0.995226127867028	0.999660750719026	__
fgst.12.327	12	59038803	59046296	|2|	5.68538157539896e-08	0.999660750719026	__
fgst.12.327	12	59038803	59046296	|3|	1.05194271220809e-24	0.999660750719026	__
fgst.12.329	12	59160532	59166553	|0|	0.0167087784713887	0.992896780552742	__
fgst.12.329	12	59160532	59166553	|1|	0.98329121725753	0.992896780552742	__
fgst.12.329	12	59160532	59166553	|2|	4.27108254910295e-09	0.992896780552742	__
fgst.12.329	12	59160532	59166553	|3|	6.22579513060134e-25	0.992896780552742	__
fgst.12.341	12	60766722	60771697	|0|	0.0078995713264356	0.984427614209721	FAM19A2;KRT8P19;LOC645000
fgst.12.341	12	60766722	60771697	|1|	0.992100428673531	0.984427614209721	FAM19A2;KRT8P19;LOC645000
fgst.12.341	12	60766722	60771697	|2|	3.2633081900051e-14	0.984427614209721	FAM19A2;KRT8P19;LOC645000
fgst.12.341	12	60766722	60771697	|3|	1.35757819580843e-43	0.984427614209721	FAM19A2;KRT8P19;LOC645000
fgst.12.343	12	60988489	60995334	|0|	3.70169883124498e-19	0.942743353352743	USP15
fgst.12.343	12	60988489	60995334	|1|	0.97095628495568	0.942743353352743	USP15
fgst.12.343	12	60988489	60995334	|2|	0.02904371504432	0.942743353352743	USP15
fgst.12.343	12	60988489	60995334	|3|	3.16817726034357e-125	0.942743353352743	USP15
fgst.12.346	12	61586761	61592950	|0|	0.140064499291902	0.852292710234719	PPM1H
fgst.12.346	12	61586761	61592950	|1|	0.859935467914362	0.852292710234719	PPM1H
fgst.12.346	12	61586761	61592950	|2|	3.27937356112741e-08	0.852292710234719	PPM1H
fgst.12.346	12	61586761	61592950	|3|	1.64870367085666e-39	0.852292710234719	PPM1H
fgst.12.391	12	69147165	69163497	|0|	0.208741723648358	0.902105859570597	__
fgst.12.391	12	69147165	69163497	|1|	0.791257936113861	0.902105859570597	__
fgst.12.391	12	69147165	69163497	|2|	3.40237781141731e-07	0.902105859570597	__
fgst.12.391	12	69147165	69163497	|3|	4.24660632492835e-30	0.902105859570597	__
fgst.12.418	12	74614889	74625373	|0|	0.0254926626264592	0.951118559942325	__
fgst.12.418	12	74614889	74625373	|1|	0.974507337373541	0.951118559942325	__
fgst.12.418	12	74614889	74625373	|2|	5.86623279123819e-20	0.951118559942325	__
fgst.12.418	12	74614889	74625373	|3|	1.06487512934271e-62	0.951118559942325	__
fgst.12.456	12	81024890	81031655	|0|	7.46613616335645e-12	0.942263535363999	__
fgst.12.456	12	81024890	81031655	|1|	0.961732461838258	0.942263535363999	__
fgst.12.456	12	81024890	81031655	|2|	0.0382675381542773	0.942263535363999	__
fgst.12.456	12	81024890	81031655	|3|	2.6047626798978e-45	0.942263535363999	__
fgst.12.458	12	81691177	81739150	|0|	0.00486586874722268	0.999669030131544	TMTC2
fgst.12.458	12	81691177	81739150	|1|	0.99513413087578	0.999669030131544	TMTC2
fgst.12.458	12	81691177	81739150	|2|	3.76996372877161e-10	0.999669030131544	TMTC2
fgst.12.458	12	81691177	81739150	|3|	1.85899375983302e-49	0.999669030131544	TMTC2
fgst.12.460	12	82690581	82697592	|0|	1.64435253193138e-07	0.874148566101104	__
fgst.12.460	12	82690581	82697592	|1|	0.854234008622474	0.874148566101104	__
fgst.12.460	12	82690581	82697592	|2|	0.145765826942272	0.874148566101104	__
fgst.12.460	12	82690581	82697592	|3|	5.05296377379389e-29	0.874148566101104	__
fgst.12.464	12	88150259	88157165	|0|	0.101232121272701	0.832733750963457	__
fgst.12.464	12	88150259	88157165	|1|	0.898767878725758	0.832733750963457	__
fgst.12.464	12	88150259	88157165	|2|	1.54103228175857e-12	0.832733750963457	__
fgst.12.464	12	88150259	88157165	|3|	8.68721681892658e-58	0.832733750963457	__
fgst.12.466	12	88844132	88851516	|0|	1.64498877926698e-07	0.81958975270972	__
fgst.12.466	12	88844132	88851516	|1|	0.849314441593978	0.81958975270972	__
fgst.12.466	12	88844132	88851516	|2|	0.150685393907144	0.81958975270972	__
fgst.12.466	12	88844132	88851516	|3|	1.88065954215848e-26	0.81958975270972	__
fgst.12.482	12	90227071	90234567	|0|	0.11362705783217	0.906045332913574	__
fgst.12.482	12	90227071	90234567	|1|	0.886372868218444	0.906045332913574	__
fgst.12.482	12	90227071	90234567	|2|	7.39493848898793e-08	0.906045332913574	__
fgst.12.482	12	90227071	90234567	|3|	2.99589252569067e-24	0.906045332913574	__
fgst.12.502	12	94705315	94714050	|0|	1.19877310804939e-15	0.975159052236924	LOC100132594;NTN4
fgst.12.502	12	94705315	94714050	|1|	0.981547656453174	0.975159052236924	LOC100132594;NTN4
fgst.12.502	12	94705315	94714050	|2|	0.0184523435468245	0.975159052236924	LOC100132594;NTN4
fgst.12.502	12	94705315	94714050	|3|	7.77347809444612e-71	0.975159052236924	LOC100132594;NTN4
fgst.12.504	12	95284131	95291005	|0|	4.38013203453113e-07	0.755943196790199	PCTK2
fgst.12.504	12	95284131	95291005	|1|	0.769128861541885	0.755943196790199	PCTK2
fgst.12.504	12	95284131	95291005	|2|	0.230870700444912	0.755943196790199	PCTK2
fgst.12.504	12	95284131	95291005	|3|	3.60235408437336e-30	0.755943196790199	PCTK2
fgst.12.506	12	95394146	95406946	|0|	1.05643528783371e-13	0.940271108161497	__
fgst.12.506	12	95394146	95406946	|1|	0.959773466442021	0.940271108161497	__
fgst.12.506	12	95394146	95406946	|2|	0.0402265335578735	0.940271108161497	__
fgst.12.506	12	95394146	95406946	|3|	7.16667238345497e-69	0.940271108161497	__
fgst.12.524	12	97885291	97891516	|0|	1.97645091537966e-07	0.784370484939205	APAF1;ANKS1B;FAM71C
fgst.12.524	12	97885291	97891516	|1|	0.812539832970275	0.784370484939205	APAF1;ANKS1B;FAM71C
fgst.12.524	12	97885291	97891516	|2|	0.187459969384634	0.784370484939205	APAF1;ANKS1B;FAM71C
fgst.12.524	12	97885291	97891516	|3|	1.75885410992797e-30	0.784370484939205	APAF1;ANKS1B;FAM71C
fgst.12.526	12	98813265	98818584	|0|	1.30234778205245e-07	0.865451730507878	APAF1;ANKS1B;FAM71C
fgst.12.526	12	98813265	98818584	|1|	0.875097111589835	0.865451730507878	APAF1;ANKS1B;FAM71C
fgst.12.526	12	98813265	98818584	|2|	0.124902758175386	0.865451730507878	APAF1;ANKS1B;FAM71C
fgst.12.526	12	98813265	98818584	|3|	1.32305320867861e-30	0.865451730507878	APAF1;ANKS1B;FAM71C
fgst.12.534	12	100567463	100574300	|0|	0.0655033177660993	0.938622235329681	MYBPC1
fgst.12.534	12	100567463	100574300	|1|	0.934496643285449	0.938622235329681	MYBPC1
fgst.12.534	12	100567463	100574300	|2|	3.8948451810325e-08	0.938622235329681	MYBPC1
fgst.12.534	12	100567463	100574300	|3|	8.95044765117051e-20	0.938622235329681	MYBPC1
fgst.12.547	12	100746074	100751443	|0|	4.40607492967633e-07	0.943353901564343	GNPTAB
fgst.12.547	12	100746074	100751443	|1|	0.938941842950174	0.943353901564343	GNPTAB
fgst.12.547	12	100746074	100751443	|2|	0.0610577164423344	0.943353901564343	GNPTAB
fgst.12.547	12	100746074	100751443	|3|	3.62980065943943e-29	0.943353901564343	GNPTAB
fgst.12.561	12	103051693	103058743	|0|	6.67489275252669e-08	0.957042607408748	NFYB
fgst.12.561	12	103051693	103058743	|1|	0.959655537706756	0.957042607408748	NFYB
fgst.12.561	12	103051693	103058743	|2|	0.0403443955443152	0.957042607408748	NFYB
fgst.12.561	12	103051693	103058743	|3|	1.89438223150102e-31	0.957042607408748	NFYB
fgst.12.569	12	106920842	107008951	|0|	0.00479825896632763	0.999597913974238	LOC100129448;WSCD2
fgst.12.569	12	106920842	107008951	|1|	0.99520174060269	0.999597913974238	LOC100129448;WSCD2
fgst.12.569	12	106920842	107008951	|2|	4.30983067452202e-10	0.999597913974238	LOC100129448;WSCD2
fgst.12.569	12	106920842	107008951	|3|	3.9534092803858e-35	0.999597913974238	LOC100129448;WSCD2
fgst.12.571	12	107246072	107252230	|0|	0.0683302964594875	0.921048286456352	CMKLR1
fgst.12.571	12	107246072	107252230	|1|	0.931669702979319	0.921048286456352	CMKLR1
fgst.12.571	12	107246072	107252230	|2|	5.61194946082453e-10	0.921048286456352	CMKLR1
fgst.12.571	12	107246072	107252230	|3|	2.77030110256119e-31	0.921048286456352	CMKLR1
fgst.12.58	12	6744370	6751062	|0|	6.03224044241514e-07	0.99422193385048	PTMS
fgst.12.58	12	6744370	6751062	|1|	0.993554363412489	0.99422193385048	PTMS
fgst.12.58	12	6744370	6751062	|2|	0.0064450333634664	0.99422193385048	PTMS
fgst.12.58	12	6744370	6751062	|3|	4.11324922989029e-32	0.99422193385048	PTMS
fgst.12.592	12	113113517	113121480	|0|	0.00676001534795177	0.990221467056118	__
fgst.12.592	12	113113517	113121480	|1|	0.993239984652036	0.990221467056118	__
fgst.12.592	12	113113517	113121480	|2|	1.21354937877919e-14	0.990221467056118	__
fgst.12.592	12	113113517	113121480	|3|	2.12490994688474e-41	0.990221467056118	__
fgst.12.594	12	113409552	113416298	|0|	0.0533922874662668	0.925565608837121	__
fgst.12.594	12	113409552	113416298	|1|	0.946607712532008	0.925565608837121	__
fgst.12.594	12	113409552	113416298	|2|	1.7245997833786e-12	0.925565608837121	__
fgst.12.594	12	113409552	113416298	|3|	4.77553317730183e-49	0.925565608837121	__
fgst.12.601	12	116015529	116024051	|0|	4.40734129123467e-16	0.932123727523261	TESC
fgst.12.601	12	116015529	116024051	|1|	0.960746259711147	0.932123727523261	TESC
fgst.12.601	12	116015529	116024051	|2|	0.0392537402888525	0.932123727523261	TESC
fgst.12.601	12	116015529	116024051	|3|	8.61372182070209e-90	0.932123727523261	TESC
fgst.12.616	12	119608026	119613264	|0|	0.00501114112221209	0.999408665477341	KIAA0152
fgst.12.616	12	119608026	119613264	|1|	0.994988274994535	0.999408665477341	KIAA0152
fgst.12.616	12	119608026	119613264	|2|	5.83883253205714e-07	0.999408665477341	KIAA0152
fgst.12.616	12	119608026	119613264	|3|	5.35277703161039e-27	0.999408665477341	KIAA0152
fgst.12.618	12	120166938	120175571	|0|	1.00181330833315e-06	0.957384804343192	CAMKK2
fgst.12.618	12	120166938	120175571	|1|	0.971362986196922	0.957384804343192	CAMKK2
fgst.12.618	12	120166938	120175571	|2|	0.0286360119897697	0.957384804343192	CAMKK2
fgst.12.618	12	120166938	120175571	|3|	9.8682696869194e-41	0.957384804343192	CAMKK2
fgst.12.626	12	120720134	120725239	|0|	0.00722711644591208	0.94376133107819	__
fgst.12.626	12	120720134	120725239	|1|	0.960276158601607	0.94376133107819	__
fgst.12.626	12	120720134	120725239	|2|	0.0324967249524815	0.94376133107819	__
fgst.12.626	12	120720134	120725239	|3|	2.71194968643946e-23	0.94376133107819	__
fgst.12.628	12	120941938	120951127	|0|	1.99560036537522e-13	0.944801217935842	BCL7A
fgst.12.628	12	120941938	120951127	|1|	0.966049486258711	0.944801217935842	BCL7A
fgst.12.628	12	120941938	120951127	|2|	0.0339505137410885	0.944801217935842	BCL7A
fgst.12.628	12	120941938	120951127	|3|	6.66937757963527e-57	0.944801217935842	BCL7A
fgst.12.634	12	122316098	122328572	|0|	4.93194615529959e-07	0.773340787254545	CDK2AP1
fgst.12.634	12	122316098	122328572	|1|	0.732364068721423	0.773340787254545	CDK2AP1
fgst.12.634	12	122316098	122328572	|2|	0.267635438083963	0.773340787254545	CDK2AP1
fgst.12.634	12	122316098	122328572	|3|	7.94356388380228e-31	0.773340787254545	CDK2AP1
fgst.12.634	12	122316098	122328572	|4|	0	0.773340787254545	CDK2AP1
fgst.12.636	12	122522171	122532698	|0|	1.42959500817711e-07	0.84582118644308	RILPL1
fgst.12.636	12	122522171	122532698	|1|	0.849362605256659	0.84582118644308	RILPL1
fgst.12.636	12	122522171	122532698	|2|	0.15063725178384	0.84582118644308	RILPL1
fgst.12.636	12	122522171	122532698	|3|	3.73609355113567e-27	0.84582118644308	RILPL1
fgst.12.646	12	123060477	123065484	|0|	1.07456546396884e-08	0.975539538705278	ZNF664
fgst.12.646	12	123060477	123065484	|1|	0.979586004278172	0.975539538705278	ZNF664
fgst.12.646	12	123060477	123065484	|2|	0.0204139849761737	0.975539538705278	ZNF664
fgst.12.646	12	123060477	123065484	|3|	3.99700897993309e-37	0.975539538705278	ZNF664
fgst.12.656	12	125405206	125410972	|0|	0.22011757422599	0.7993938718931	__
fgst.12.656	12	125405206	125410972	|1|	0.779882137443241	0.7993938718931	__
fgst.12.656	12	125405206	125410972	|2|	2.88330769359276e-07	0.7993938718931	__
fgst.12.656	12	125405206	125410972	|3|	4.36742119792527e-38	0.7993938718931	__
fgst.12.676	12	126602543	126609762	|0|	0.0525557000905238	0.912595727658257	__
fgst.12.676	12	126602543	126609762	|1|	0.947444299909472	0.912595727658257	__
fgst.12.676	12	126602543	126609762	|2|	4.74194594604528e-15	0.912595727658257	__
fgst.12.676	12	126602543	126609762	|3|	1.47415816806483e-53	0.912595727658257	__
fgst.12.680	12	127144473	127150076	|0|	0.0360384846825079	0.956162128645067	__
fgst.12.680	12	127144473	127150076	|1|	0.961841563055498	0.956162128645067	__
fgst.12.680	12	127144473	127150076	|2|	0.00211995226198538	0.956162128645067	__
fgst.12.680	12	127144473	127150076	|3|	9.70661574848563e-15	0.956162128645067	__
fgst.12.684	12	127309457	127319879	|0|	0.018814871337278	0.97459997575752	__
fgst.12.684	12	127309457	127319879	|1|	0.98118512866272	0.97459997575752	__
fgst.12.684	12	127309457	127319879	|2|	5.04112350850833e-16	0.97459997575752	__
fgst.12.684	12	127309457	127319879	|3|	5.38960926573502e-46	0.97459997575752	__
fgst.12.686	12	127342560	127347895	|0|	0.00586346829581313	0.860718974809506	__
fgst.12.686	12	127342560	127347895	|1|	0.78447183411271	0.860718974809506	__
fgst.12.686	12	127342560	127347895	|2|	0.209664697591436	0.860718974809506	__
fgst.12.686	12	127342560	127347895	|3|	4.02430500607857e-14	0.860718974809506	__
fgst.12.708	12	129085295	129091451	|0|	0.0180141843712965	0.974114698399465	__
fgst.12.708	12	129085295	129091451	|1|	0.981985815628703	0.974114698399465	__
fgst.12.708	12	129085295	129091451	|2|	3.08236484321027e-17	0.974114698399465	__
fgst.12.708	12	129085295	129091451	|3|	2.45042746466388e-45	0.974114698399465	__
fgst.12.710	12	129196209	129201801	|0|	0.0266071941271927	0.975043603843291	__
fgst.12.710	12	129196209	129201801	|1|	0.973392805087205	0.975043603843291	__
fgst.12.710	12	129196209	129201801	|2|	7.85602481634123e-10	0.975043603843291	__
fgst.12.710	12	129196209	129201801	|3|	2.60293954831229e-32	0.975043603843291	__
fgst.12.712	12	129712269	129721042	|0|	0.0867156303980892	0.899390146056489	__
fgst.12.712	12	129712269	129721042	|1|	0.913284365528462	0.899390146056489	__
fgst.12.712	12	129712269	129721042	|2|	4.07344822414571e-09	0.899390146056489	__
fgst.12.712	12	129712269	129721042	|3|	1.71586992573428e-25	0.899390146056489	__
fgst.13.115	13	35639471	35647739	|0|	2.82637997717357e-07	0.877729325640547	SOHLH2
fgst.13.115	13	35639471	35647739	|1|	0.888381620504197	0.877729325640547	SOHLH2
fgst.13.115	13	35639471	35647739	|2|	0.111618096857806	0.877729325640547	SOHLH2
fgst.13.115	13	35639471	35647739	|3|	2.00531918497562e-32	0.877729325640547	SOHLH2
fgst.13.127	13	36209923	36254598	|0|	0.00518381014188888	0.999066530455445	LOC646877;LOC100130120
fgst.13.127	13	36209923	36254598	|1|	0.99481618971821	0.999066530455445	LOC646877;LOC100130120
fgst.13.127	13	36209923	36254598	|2|	1.39900649241963e-10	0.999066530455445	LOC646877;LOC100130120
fgst.13.127	13	36209923	36254598	|3|	9.38692971647303e-27	0.999066530455445	LOC646877;LOC100130120
fgst.13.167	13	41944750	41951037	|0|	0.0396769233185655	0.952188938857831	__
fgst.13.167	13	41944750	41951037	|1|	0.960323076660009	0.952188938857831	__
fgst.13.167	13	41944750	41951037	|2|	2.14252000664903e-11	0.952188938857831	__
fgst.13.167	13	41944750	41951037	|3|	2.2857094816522e-32	0.952188938857831	__
fgst.13.169	13	43338416	43344790	|0|	1.84892557740008e-14	0.96202461781294	CCDC122
fgst.13.169	13	43338416	43344790	|1|	0.974870722677413	0.96202461781294	CCDC122
fgst.13.169	13	43338416	43344790	|2|	0.0251292773225673	0.96202461781294	CCDC122
fgst.13.169	13	43338416	43344790	|3|	2.39338906777483e-70	0.96202461781294	CCDC122
fgst.13.17	13	21127656	21133554	|0|	0.00915149690138569	0.987201873318085	__
fgst.13.17	13	21127656	21133554	|1|	0.990848503098614	0.987201873318085	__
fgst.13.17	13	21127656	21133554	|2|	6.79480036447718e-20	0.987201873318085	__
fgst.13.17	13	21127656	21133554	|3|	3.60040428842537e-59	0.987201873318085	__
fgst.13.192	13	52255752	52262032	|0|	0.00614069869588519	0.997179452175193	__
fgst.13.192	13	52255752	52262032	|1|	0.993859301284862	0.997179452175193	__
fgst.13.192	13	52255752	52262032	|2|	1.92543268792185e-11	0.997179452175193	__
fgst.13.192	13	52255752	52262032	|3|	3.00551122250359e-37	0.997179452175193	__
fgst.13.194	13	52663416	52674622	|0|	0.0135081360979141	0.973395991883702	LOC100133285
fgst.13.194	13	52663416	52674622	|1|	0.986491863902086	0.973395991883702	LOC100133285
fgst.13.194	13	52663416	52674622	|2|	2.2356965475623e-26	0.973395991883702	LOC100133285
fgst.13.194	13	52663416	52674622	|3|	1.11229479746092e-84	0.973395991883702	LOC100133285
fgst.13.196	13	53160031	53165106	|0|	9.28379604432108e-10	0.920502201662613	__
fgst.13.196	13	53160031	53165106	|1|	0.934851206965954	0.920502201662613	__
fgst.13.196	13	53160031	53165106	|2|	0.0651487921056663	0.920502201662613	__
fgst.13.196	13	53160031	53165106	|3|	6.34960435071076e-39	0.920502201662613	__
fgst.13.2	13	19317682	19345384	|0|	1.7874896675481e-09	0.995805655170495	ZMYM5;LOC400099
fgst.13.2	13	19317682	19345384	|1|	0.991185267363415	0.995805655170495	ZMYM5;LOC400099
fgst.13.2	13	19317682	19345384	|2|	0.00881473084909604	0.995805655170495	ZMYM5;LOC400099
fgst.13.2	13	19317682	19345384	|3|	1.29578861263981e-25	0.995805655170495	ZMYM5;LOC400099
fgst.13.208	13	57624769	57633001	|0|	6.01187264833428e-22	0.988622898655187	__
fgst.13.208	13	57624769	57633001	|1|	0.994197471892762	0.988622898655187	__
fgst.13.208	13	57624769	57633001	|2|	0.00580252810723902	0.988622898655187	__
fgst.13.208	13	57624769	57633001	|3|	2.32221306436403e-144	0.988622898655187	__
fgst.13.232	13	60329776	60340938	|0|	0.011116965154497	0.986268554059583	__
fgst.13.232	13	60329776	60340938	|1|	0.988883034454839	0.986268554059583	__
fgst.13.232	13	60329776	60340938	|2|	3.90663821916744e-10	0.986268554059583	__
fgst.13.232	13	60329776	60340938	|3|	5.95617411322695e-35	0.986268554059583	__
fgst.13.234	13	60476719	60486014	|0|	0.0199056644710752	0.961005569264744	__
fgst.13.234	13	60476719	60486014	|1|	0.980094335528925	0.961005569264744	__
fgst.13.234	13	60476719	60486014	|2|	1.7300472600853e-21	0.961005569264744	__
fgst.13.234	13	60476719	60486014	|3|	4.42675764000495e-72	0.961005569264744	__
fgst.13.238	13	62274010	62282506	|0|	1.60384286562332e-13	0.951227696708784	__
fgst.13.238	13	62274010	62282506	|1|	0.967237538086082	0.951227696708784	__
fgst.13.238	13	62274010	62282506	|2|	0.0327624619137554	0.951227696708784	__
fgst.13.238	13	62274010	62282506	|3|	2.83265649479544e-61	0.951227696708784	__
fgst.13.240	13	62676291	62683186	|0|	0.123625755736333	0.822973827403343	LOC729287
fgst.13.240	13	62676291	62683186	|1|	0.876374243728562	0.822973827403343	LOC729287
fgst.13.240	13	62676291	62683186	|2|	5.35104560948423e-10	0.822973827403343	LOC729287
fgst.13.240	13	62676291	62683186	|3|	3.18447705128505e-72	0.822973827403343	LOC729287
fgst.13.268	13	64239370	64247401	|0|	1.40739681639218e-07	0.899026622807478	__
fgst.13.268	13	64239370	64247401	|1|	0.904974594433953	0.899026622807478	__
fgst.13.268	13	64239370	64247401	|2|	0.0950252648263658	0.899026622807478	__
fgst.13.268	13	64239370	64247401	|3|	2.38329887935031e-30	0.899026622807478	__
fgst.13.272	13	65091511	65101024	|0|	0.00618751308718219	0.987876646442888	__
fgst.13.272	13	65091511	65101024	|1|	0.993812486912818	0.987876646442888	__
fgst.13.272	13	65091511	65101024	|2|	1.32543694483068e-26	0.987876646442888	__
fgst.13.272	13	65091511	65101024	|3|	7.71436633321004e-73	0.987876646442888	__
fgst.13.279	13	66412487	66425695	|0|	0.00489872996563879	0.999559176074102	PCDH9
fgst.13.279	13	66412487	66425695	|1|	0.995101266207994	0.999559176074102	PCDH9
fgst.13.279	13	66412487	66425695	|2|	3.82636830999804e-09	0.999559176074102	PCDH9
fgst.13.279	13	66412487	66425695	|3|	3.62006137184504e-21	0.999559176074102	PCDH9
fgst.13.284	13	67864933	67870526	|0|	8.7142442691891e-07	0.853389388980599	__
fgst.13.284	13	67864933	67870526	|1|	0.651483803874884	0.853389388980599	__
fgst.13.284	13	67864933	67870526	|2|	0.348515324700689	0.853389388980599	__
fgst.13.284	13	67864933	67870526	|3|	1.34848006802139e-28	0.853389388980599	__
fgst.13.290	13	69491832	69497403	|0|	0.192564919961817	0.828992710319222	KLHL1;ATXN8OS
fgst.13.290	13	69491832	69497403	|1|	0.807434896188336	0.828992710319222	KLHL1;ATXN8OS
fgst.13.290	13	69491832	69497403	|2|	1.83849847391383e-07	0.828992710319222	KLHL1;ATXN8OS
fgst.13.290	13	69491832	69497403	|3|	1.05558709954554e-40	0.828992710319222	KLHL1;ATXN8OS
fgst.13.292	13	69634304	69673429	|0|	0.00887716814288845	0.997997337712075	__
fgst.13.292	13	69634304	69673429	|1|	0.9911228300662	0.997997337712075	__
fgst.13.292	13	69634304	69673429	|2|	1.79091081477736e-09	0.997997337712075	__
fgst.13.292	13	69634304	69673429	|3|	8.99899610859005e-22	0.997997337712075	__
fgst.13.321	13	73217068	73224577	|0|	0.00525006822343989	0.997282980561902	KLF12
fgst.13.321	13	73217068	73224577	|1|	0.9947497871187	0.997282980561902	KLF12
fgst.13.321	13	73217068	73224577	|2|	1.44657859737955e-07	0.997282980561902	KLF12
fgst.13.321	13	73217068	73224577	|3|	6.19206338850942e-26	0.997282980561902	KLF12
fgst.13.354	13	81593304	81602088	|0|	1.24155303990988e-08	0.891239370132569	__
fgst.13.354	13	81593304	81602088	|1|	0.905848413283288	0.891239370132569	__
fgst.13.354	13	81593304	81602088	|2|	0.0941515743011815	0.891239370132569	__
fgst.13.354	13	81593304	81602088	|3|	1.68429907621843e-33	0.891239370132569	__
fgst.13.36	13	24537041	24545952	|0|	1.84704199453009e-12	0.877462922639836	__
fgst.13.36	13	24537041	24545952	|1|	0.927680168916384	0.877462922639836	__
fgst.13.36	13	24537041	24545952	|2|	0.0723198310817686	0.877462922639836	__
fgst.13.36	13	24537041	24545952	|3|	4.19064051565067e-62	0.877462922639836	__
fgst.13.371	13	82451020	82456502	|0|	0.0636889071831505	0.908617026880315	__
fgst.13.371	13	82451020	82456502	|1|	0.936311092806707	0.908617026880315	__
fgst.13.371	13	82451020	82456502	|2|	1.01423188565463e-11	0.908617026880315	__
fgst.13.371	13	82451020	82456502	|3|	6.30529899350543e-41	0.908617026880315	__
fgst.13.373	13	82685295	82690583	|0|	0.0109690964429961	0.990408568553209	__
fgst.13.373	13	82685295	82690583	|1|	0.989030896556613	0.990408568553209	__
fgst.13.373	13	82685295	82690583	|2|	7.00039133804233e-09	0.990408568553209	__
fgst.13.373	13	82685295	82690583	|3|	2.45874236698715e-30	0.990408568553209	__
fgst.13.378	13	83989183	83995702	|0|	0.0580569141621261	0.930161760865203	__
fgst.13.378	13	83989183	83995702	|1|	0.941943085682052	0.930161760865203	__
fgst.13.378	13	83989183	83995702	|2|	1.55822239168647e-10	0.930161760865203	__
fgst.13.378	13	83989183	83995702	|3|	1.27037419296952e-42	0.930161760865203	__
fgst.13.386	13	85225923	85231931	|0|	3.74976133618616e-09	0.907342218606374	__
fgst.13.386	13	85225923	85231931	|1|	0.928911906890795	0.907342218606374	__
fgst.13.386	13	85225923	85231931	|2|	0.0710880893594438	0.907342218606374	__
fgst.13.386	13	85225923	85231931	|3|	3.56792191302017e-38	0.907342218606374	__
fgst.13.40	13	25217683	25226157	|0|	1.03292325214019e-12	0.93177475187634	ATP8A2
fgst.13.40	13	25217683	25226157	|1|	0.956582362832481	0.93177475187634	ATP8A2
fgst.13.40	13	25217683	25226157	|2|	0.0434176371664855	0.93177475187634	ATP8A2
fgst.13.40	13	25217683	25226157	|3|	4.81259958950588e-57	0.93177475187634	ATP8A2
fgst.13.406	13	87131805	87141090	|0|	6.57410213315448e-21	0.99061664894846	__
fgst.13.406	13	87131805	87141090	|1|	0.995205000904299	0.99061664894846	__
fgst.13.406	13	87131805	87141090	|2|	0.00479499909570158	0.99061664894846	__
fgst.13.406	13	87131805	87141090	|3|	3.43628676673396e-128	0.99061664894846	__
fgst.13.409	13	88061125	88069333	|0|	0.125785376161246	0.84966277765988	__
fgst.13.409	13	88061125	88069333	|1|	0.874214621096848	0.84966277765988	__
fgst.13.409	13	88061125	88069333	|2|	2.74190741776646e-09	0.84966277765988	__
fgst.13.409	13	88061125	88069333	|3|	1.40630384345971e-61	0.84966277765988	__
fgst.13.414	13	92843834	92851653	|0|	0.23930449771884	0.76068790064289	GPC6
fgst.13.414	13	92843834	92851653	|1|	0.760695240302732	0.76068790064289	GPC6
fgst.13.414	13	92843834	92851653	|2|	2.61978427111619e-07	0.76068790064289	GPC6
fgst.13.414	13	92843834	92851653	|3|	1.0969072284319e-45	0.76068790064289	GPC6
fgst.13.416	13	93242086	93248381	|0|	9.93068617991729e-12	0.966340977574934	GPC6
fgst.13.416	13	93242086	93248381	|1|	0.980775190423875	0.966340977574934	GPC6
fgst.13.416	13	93242086	93248381	|2|	0.0192248095661954	0.966340977574934	GPC6
fgst.13.416	13	93242086	93248381	|3|	4.89924679551374e-54	0.966340977574934	GPC6
fgst.13.421	13	95771659	95783561	|0|	0.212195101319347	0.799253873920635	HS6ST3
fgst.13.421	13	95771659	95783561	|1|	0.787804655636541	0.799253873920635	HS6ST3
fgst.13.421	13	95771659	95783561	|2|	2.43044111504596e-07	0.799253873920635	HS6ST3
fgst.13.421	13	95771659	95783561	|3|	1.4201030603213e-48	0.799253873920635	HS6ST3
fgst.13.43	13	25931012	25940322	|0|	0.0240857590483048	0.960383208317774	__
fgst.13.43	13	25931012	25940322	|1|	0.975914240951694	0.960383208317774	__
fgst.13.43	13	25931012	25940322	|2|	1.23943425153045e-16	0.960383208317774	__
fgst.13.43	13	25931012	25940322	|3|	5.36319773981699e-60	0.960383208317774	__
fgst.13.435	13	97328039	97335236	|0|	0.0311624599588752	0.977066237537899	__
fgst.13.435	13	97328039	97335236	|1|	0.968837520905412	0.977066237537899	__
fgst.13.435	13	97328039	97335236	|2|	1.91357117007329e-08	0.977066237537899	__
fgst.13.435	13	97328039	97335236	|3|	1.05726615954178e-26	0.977066237537899	__
fgst.13.444	13	97911676	97918566	|0|	0.0580353240280317	0.908146646686675	STK24;LOC100130598;LOC100130808
fgst.13.444	13	97911676	97918566	|1|	0.94196467597044	0.908146646686675	STK24;LOC100130598;LOC100130808
fgst.13.444	13	97911676	97918566	|2|	1.52734878656646e-12	0.908146646686675	STK24;LOC100130598;LOC100130808
fgst.13.444	13	97911676	97918566	|3|	4.53975946413142e-40	0.908146646686675	STK24;LOC100130598;LOC100130808
fgst.13.447	13	100271772	100277334	|0|	2.35015620607207e-07	0.804235063739921	__
fgst.13.447	13	100271772	100277334	|1|	0.827479973562007	0.804235063739921	__
fgst.13.447	13	100271772	100277334	|2|	0.172519791422372	0.804235063739921	__
fgst.13.447	13	100271772	100277334	|3|	2.52504796774402e-30	0.804235063739921	__
fgst.13.457	13	102824568	102839898	|0|	0.00495417599284664	0.999522657133778	__
fgst.13.457	13	102824568	102839898	|1|	0.99504582256102	0.999522657133778	__
fgst.13.457	13	102824568	102839898	|2|	1.44613270282357e-09	0.999522657133778	__
fgst.13.457	13	102824568	102839898	|3|	6.91793750663173e-33	0.999522657133778	__
fgst.13.468	13	105983105	105989936	|0|	2.28663984663964e-07	0.963955702764662	EFNB2
fgst.13.468	13	105983105	105989936	|1|	0.960333855126006	0.963955702764662	EFNB2
fgst.13.468	13	105983105	105989936	|2|	0.0396659162100094	0.963955702764662	EFNB2
fgst.13.468	13	105983105	105989936	|3|	2.91165073024703e-33	0.963955702764662	EFNB2
fgst.13.468	13	105983105	105989936	|4|	0	0.963955702764662	EFNB2
fgst.13.486	13	109450611	109456823	|0|	0.00803868334243269	0.987176558487144	__
fgst.13.486	13	109450611	109456823	|1|	0.991961316657567	0.987176558487144	__
fgst.13.486	13	109450611	109456823	|2|	1.92910578284341e-18	0.987176558487144	__
fgst.13.486	13	109450611	109456823	|3|	1.65658350280833e-54	0.987176558487144	__
fgst.13.49	13	26637628	26643121	|0|	5.97949352363724e-13	0.978149633824399	USP12
fgst.13.49	13	26637628	26643121	|1|	0.981398702713325	0.978149633824399	USP12
fgst.13.49	13	26637628	26643121	|2|	0.018601297286077	0.978149633824399	USP12
fgst.13.49	13	26637628	26643121	|3|	3.17208765443495e-54	0.978149633824399	USP12
fgst.13.5	13	19723562	19729369	|0|	0.0597075565899736	0.952662336255103	__
fgst.13.5	13	19723562	19729369	|1|	0.940292404182025	0.952662336255103	__
fgst.13.5	13	19723562	19729369	|2|	3.92280010552632e-08	0.952662336255103	__
fgst.13.5	13	19723562	19729369	|3|	2.59852961263526e-23	0.952662336255103	__
fgst.13.500	13	112166350	112176323	|0|	7.57327506126253e-09	0.842265142800975	__
fgst.13.500	13	112166350	112176323	|1|	0.880394407922113	0.842265142800975	__
fgst.13.500	13	112166350	112176323	|2|	0.119605584504612	0.842265142800975	__
fgst.13.500	13	112166350	112176323	|3|	8.10584404392395e-37	0.842265142800975	__
fgst.13.507	13	112577304	112601715	|0|	2.65883072302139e-24	0.990164256320537	ATP11A;LOC100128278
fgst.13.507	13	112577304	112601715	|1|	0.994981035742188	0.990164256320537	ATP11A;LOC100128278
fgst.13.507	13	112577304	112601715	|2|	0.00501896425781193	0.990164256320537	ATP11A;LOC100128278
fgst.13.507	13	112577304	112601715	|3|	3.16498077154041e-148	0.990164256320537	ATP11A;LOC100128278
fgst.13.510	13	112910006	112915935	|0|	0.00239647948812249	0.951799297580693	PCID2;LOC100129834;CUL4A
fgst.13.510	13	112910006	112915935	|1|	0.966654515153412	0.951799297580693	PCID2;LOC100129834;CUL4A
fgst.13.510	13	112910006	112915935	|2|	0.0309490053584655	0.951799297580693	PCID2;LOC100129834;CUL4A
fgst.13.510	13	112910006	112915935	|3|	2.37968217237956e-26	0.951799297580693	PCID2;LOC100129834;CUL4A
fgst.13.56	13	27440369	27446679	|0|	1.2690589322743e-07	0.851419899410212	CDX2
fgst.13.56	13	27440369	27446679	|1|	0.855160178929611	0.851419899410212	CDX2
fgst.13.56	13	27440369	27446679	|2|	0.144839694164495	0.851419899410212	CDX2
fgst.13.56	13	27440369	27446679	|3|	7.41343986253254e-29	0.851419899410212	CDX2
fgst.13.58	13	27922766	27929499	|0|	0.124854367832555	0.88243254568271	FLT1
fgst.13.58	13	27922766	27929499	|1|	0.875144605437295	0.88243254568271	FLT1
fgst.13.58	13	27922766	27929499	|2|	1.0267301504402e-06	0.88243254568271	FLT1
fgst.13.58	13	27922766	27929499	|3|	5.77650570879541e-17	0.88243254568271	FLT1
fgst.13.67	13	29591608	29597793	|0|	0.0224785327880423	0.972411690762875	__
fgst.13.67	13	29591608	29597793	|1|	0.977521467171843	0.972411690762875	__
fgst.13.67	13	29591608	29597793	|2|	4.01139947192205e-11	0.972411690762875	__
fgst.13.67	13	29591608	29597793	|3|	1.10933313104135e-29	0.972411690762875	__
fgst.13.69	13	29704822	29710609	|0|	0.0667482765882416	0.924186318535691	KATNAL1;PRDX2P1
fgst.13.69	13	29704822	29710609	|1|	0.933251722499481	0.924186318535691	KATNAL1;PRDX2P1
fgst.13.69	13	29704822	29710609	|2|	9.12276611633212e-10	0.924186318535691	KATNAL1;PRDX2P1
fgst.13.69	13	29704822	29710609	|3|	1.1798261893836e-41	0.924186318535691	KATNAL1;PRDX2P1
fgst.13.8	13	19875975	19884830	|0|	0.0317683044069018	0.966228622439585	CRYL1
fgst.13.8	13	19875975	19884830	|1|	0.968231608296069	0.966228622439585	CRYL1
fgst.13.8	13	19875975	19884830	|2|	8.72970297052882e-08	0.966228622439585	CRYL1
fgst.13.8	13	19875975	19884830	|3|	1.89923226616036e-19	0.966228622439585	CRYL1
fgst.14.100	14	34005193	34011676	|0|	0.00636549693888715	0.996215104010501	__
fgst.14.100	14	34005193	34011676	|1|	0.993634489473364	0.996215104010501	__
fgst.14.100	14	34005193	34011676	|2|	1.35877488088138e-08	0.996215104010501	__
fgst.14.100	14	34005193	34011676	|3|	2.75637585080262e-25	0.996215104010501	__
fgst.14.119	14	36136985	36143955	|0|	0.0794930007561822	0.879241438905793	__
fgst.14.119	14	36136985	36143955	|1|	0.920506985268649	0.879241438905793	__
fgst.14.119	14	36136985	36143955	|2|	1.39751683629109e-08	0.879241438905793	__
fgst.14.119	14	36136985	36143955	|3|	4.93324511622505e-25	0.879241438905793	__
fgst.14.130	14	37091682	37098243	|0|	0.094202354762558	0.904957978938365	__
fgst.14.130	14	37091682	37098243	|1|	0.905797634141265	0.904957978938365	__
fgst.14.130	14	37091682	37098243	|2|	1.10961765400084e-08	0.904957978938365	__
fgst.14.130	14	37091682	37098243	|3|	3.95301390067202e-29	0.904957978938365	__
fgst.14.137	14	37274282	37282710	|0|	0.0192703157461545	0.969534452415672	__
fgst.14.137	14	37274282	37282710	|1|	0.976060218183549	0.969534452415672	__
fgst.14.137	14	37274282	37282710	|2|	0.00466946607029527	0.969534452415672	__
fgst.14.137	14	37274282	37282710	|3|	6.09542629816425e-24	0.969534452415672	__
fgst.14.143	14	39247757	39254540	|0|	0.133677486244202	0.871374408404385	__
fgst.14.143	14	39247757	39254540	|1|	0.86632237349713	0.871374408404385	__
fgst.14.143	14	39247757	39254540	|2|	1.40258667615041e-07	0.871374408404385	__
fgst.14.143	14	39247757	39254540	|3|	8.99620862502821e-26	0.871374408404385	__
fgst.14.16	14	20987206	20998175	|0|	2.24599194153629e-11	0.939551033798112	RAB2B
fgst.14.16	14	20987206	20998175	|1|	0.954742916621352	0.939551033798112	RAB2B
fgst.14.16	14	20987206	20998175	|2|	0.0452570833561871	0.939551033798112	RAB2B
fgst.14.16	14	20987206	20998175	|3|	1.74353799419694e-46	0.939551033798112	RAB2B
fgst.14.167	14	40569202	40575940	|0|	1.55840531841832e-10	0.957526333013515	__
fgst.14.167	14	40569202	40575940	|1|	0.963000560895924	0.957526333013515	__
fgst.14.167	14	40569202	40575940	|2|	0.0369994389482363	0.957526333013515	__
fgst.14.167	14	40569202	40575940	|3|	1.30006803252279e-41	0.957526333013515	__
fgst.14.169	14	43783590	43789987	|0|	0.022345929318715	0.991593101046412	__
fgst.14.169	14	43783590	43789987	|1|	0.977653909160793	0.991593101046412	__
fgst.14.169	14	43783590	43789987	|2|	1.61520492866281e-07	0.991593101046412	__
fgst.14.169	14	43783590	43789987	|3|	8.31401314459524e-27	0.991593101046412	__
fgst.14.171	14	43871384	43882264	|0|	9.6716872183346e-12	0.989689745967628	__
fgst.14.171	14	43871384	43882264	|1|	0.991615474836463	0.989689745967628	__
fgst.14.171	14	43871384	43882264	|2|	0.00838452515386527	0.989689745967628	__
fgst.14.171	14	43871384	43882264	|3|	3.66201971303554e-41	0.989689745967628	__
fgst.14.173	14	43898654	43906950	|0|	9.82499690768495e-17	0.980646339609223	__
fgst.14.173	14	43898654	43906950	|1|	0.986548989550477	0.980646339609223	__
fgst.14.173	14	43898654	43906950	|2|	0.0134510104495227	0.980646339609223	__
fgst.14.173	14	43898654	43906950	|3|	7.90584600446979e-79	0.980646339609223	__
fgst.14.175	14	44250765	44295335	|0|	0.00481402481954612	0.999726336967992	__
fgst.14.175	14	44250765	44295335	|1|	0.995185689227291	0.999726336967992	__
fgst.14.175	14	44250765	44295335	|2|	2.85953163314206e-07	0.999726336967992	__
fgst.14.175	14	44250765	44295335	|3|	1.78911918391856e-39	0.999726336967992	__
fgst.14.18	14	21341055	21348180	|0|	0.0209839212222245	0.979879271883951	TRAV1-1;TRA@;OR10G2;TRAV1-2;OR4E2;OR4E1P;TRAV2;TRAV3;TRAV4;TRAV5;TRAV6;TRAV7;TRAV8-1;TRAV9-1;TRAV10;TRAV11;TRAV12-1;TRAV8-2;TRAV8-3;TRAV13-1;TRAV12-2;TRAV8-4;TRAV8-5;TRAV13-2;TRAV14DV4;TRAV9-2;TRAV15;TRAV12-3;TRAV8-6;TRAV16;TRAV17;TRAV18;TRAV19;TRAV20;TRAV21;TRAV22;TRAV23DV6;TRDV1;TRAV24;TRAV25;TRAV26-1;TRAV8-7;TRAV27;TRAV28;TRAV29DV5;TRAV30;TRAV31;TRAV32;TRAV33;TRAV26-2;TRAV34;TRAV35;TRAV36DV7;T…
fgst.14.18	14	21341055	21348180	|1|	0.979015704157916	0.979879271883951	TRAV1-1;TRA@;OR10G2;TRAV1-2;OR4E2;OR4E1P;TRAV2;TRAV3;TRAV4;TRAV5;TRAV6;TRAV7;TRAV8-1;TRAV9-1;TRAV10;TRAV11;TRAV12-1;TRAV8-2;TRAV8-3;TRAV13-1;TRAV12-2;TRAV8-4;TRAV8-5;TRAV13-2;TRAV14DV4;TRAV9-2;TRAV15;TRAV12-3;TRAV8-6;TRAV16;TRAV17;TRAV18;TRAV19;TRAV20;TRAV21;TRAV22;TRAV23DV6;TRDV1;TRAV24;TRAV25;TRAV26-1;TRAV8-7;TRAV27;TRAV28;TRAV29DV5;TRAV30;TRAV31;TRAV32;TRAV33;TRAV26-2;TRAV34;TRAV35;TRAV36DV7;T…
fgst.14.18	14	21341055	21348180	|2|	3.74619860197481e-07	0.979879271883951	TRAV1-1;TRA@;OR10G2;TRAV1-2;OR4E2;OR4E1P;TRAV2;TRAV3;TRAV4;TRAV5;TRAV6;TRAV7;TRAV8-1;TRAV9-1;TRAV10;TRAV11;TRAV12-1;TRAV8-2;TRAV8-3;TRAV13-1;TRAV12-2;TRAV8-4;TRAV8-5;TRAV13-2;TRAV14DV4;TRAV9-2;TRAV15;TRAV12-3;TRAV8-6;TRAV16;TRAV17;TRAV18;TRAV19;TRAV20;TRAV21;TRAV22;TRAV23DV6;TRDV1;TRAV24;TRAV25;TRAV26-1;TRAV8-7;TRAV27;TRAV28;TRAV29DV5;TRAV30;TRAV31;TRAV32;TRAV33;TRAV26-2;TRAV34;TRAV35;TRAV36DV7;T…
fgst.14.18	14	21341055	21348180	|3|	2.99114881742717e-23	0.979879271883951	TRAV1-1;TRA@;OR10G2;TRAV1-2;OR4E2;OR4E1P;TRAV2;TRAV3;TRAV4;TRAV5;TRAV6;TRAV7;TRAV8-1;TRAV9-1;TRAV10;TRAV11;TRAV12-1;TRAV8-2;TRAV8-3;TRAV13-1;TRAV12-2;TRAV8-4;TRAV8-5;TRAV13-2;TRAV14DV4;TRAV9-2;TRAV15;TRAV12-3;TRAV8-6;TRAV16;TRAV17;TRAV18;TRAV19;TRAV20;TRAV21;TRAV22;TRAV23DV6;TRDV1;TRAV24;TRAV25;TRAV26-1;TRAV8-7;TRAV27;TRAV28;TRAV29DV5;TRAV30;TRAV31;TRAV32;TRAV33;TRAV26-2;TRAV34;TRAV35;TRAV36DV7;T…
fgst.14.181	14	45996130	46010581	|0|	2.12127278753544e-14	0.96225815770098	__
fgst.14.181	14	45996130	46010581	|1|	0.976003669761103	0.96225815770098	__
fgst.14.181	14	45996130	46010581	|2|	0.0239963302388757	0.96225815770098	__
fgst.14.181	14	45996130	46010581	|3|	7.91520805080338e-71	0.96225815770098	__
fgst.14.181	14	45996130	46010581	|4|	0	0.96225815770098	__
fgst.14.184	14	46781053	46799438	|0|	0.00664451741437258	0.996092767789879	MDGA2;RPA2P;RPL13AP2
fgst.14.184	14	46781053	46799438	|1|	0.993355482394606	0.996092767789879	MDGA2;RPA2P;RPL13AP2
fgst.14.184	14	46781053	46799438	|2|	1.91021482410016e-10	0.996092767789879	MDGA2;RPA2P;RPL13AP2
fgst.14.184	14	46781053	46799438	|3|	2.2759321717828e-25	0.996092767789879	MDGA2;RPA2P;RPL13AP2
fgst.14.196	14	49922951	49931654	|0|	0.0491145078196907	0.929692875928772	CDKL1
fgst.14.196	14	49922951	49931654	|1|	0.950885492177853	0.929692875928772	CDKL1
fgst.14.196	14	49922951	49931654	|2|	2.45587002870269e-12	0.929692875928772	CDKL1
fgst.14.196	14	49922951	49931654	|3|	7.97773269338722e-38	0.929692875928772	CDKL1
fgst.14.20	14	21419015	21425145	|0|	0.0172618694891431	0.981076476385165	TRAV1-1;TRA@;OR10G2;TRAV1-2;OR4E2;OR4E1P;TRAV2;TRAV3;TRAV4;TRAV5;TRAV6;TRAV7;TRAV8-1;TRAV9-1;TRAV10;TRAV11;TRAV12-1;TRAV8-2;TRAV8-3;TRAV13-1;TRAV12-2;TRAV8-4;TRAV8-5;TRAV13-2;TRAV14DV4;TRAV9-2;TRAV15;TRAV12-3;TRAV8-6;TRAV16;TRAV17;TRAV18;TRAV19;TRAV20;TRAV21;TRAV22;TRAV23DV6;TRDV1;TRAV24;TRAV25;TRAV26-1;TRAV8-7;TRAV27;TRAV28;TRAV29DV5;TRAV30;TRAV31;TRAV32;TRAV33;TRAV26-2;TRAV34;TRAV35;TRAV36DV7;T…
fgst.14.20	14	21419015	21425145	|1|	0.982738116177578	0.981076476385165	TRAV1-1;TRA@;OR10G2;TRAV1-2;OR4E2;OR4E1P;TRAV2;TRAV3;TRAV4;TRAV5;TRAV6;TRAV7;TRAV8-1;TRAV9-1;TRAV10;TRAV11;TRAV12-1;TRAV8-2;TRAV8-3;TRAV13-1;TRAV12-2;TRAV8-4;TRAV8-5;TRAV13-2;TRAV14DV4;TRAV9-2;TRAV15;TRAV12-3;TRAV8-6;TRAV16;TRAV17;TRAV18;TRAV19;TRAV20;TRAV21;TRAV22;TRAV23DV6;TRDV1;TRAV24;TRAV25;TRAV26-1;TRAV8-7;TRAV27;TRAV28;TRAV29DV5;TRAV30;TRAV31;TRAV32;TRAV33;TRAV26-2;TRAV34;TRAV35;TRAV36DV7;T…
fgst.14.20	14	21419015	21425145	|2|	1.43332785392615e-08	0.981076476385165	TRAV1-1;TRA@;OR10G2;TRAV1-2;OR4E2;OR4E1P;TRAV2;TRAV3;TRAV4;TRAV5;TRAV6;TRAV7;TRAV8-1;TRAV9-1;TRAV10;TRAV11;TRAV12-1;TRAV8-2;TRAV8-3;TRAV13-1;TRAV12-2;TRAV8-4;TRAV8-5;TRAV13-2;TRAV14DV4;TRAV9-2;TRAV15;TRAV12-3;TRAV8-6;TRAV16;TRAV17;TRAV18;TRAV19;TRAV20;TRAV21;TRAV22;TRAV23DV6;TRDV1;TRAV24;TRAV25;TRAV26-1;TRAV8-7;TRAV27;TRAV28;TRAV29DV5;TRAV30;TRAV31;TRAV32;TRAV33;TRAV26-2;TRAV34;TRAV35;TRAV36DV7;T…
fgst.14.20	14	21419015	21425145	|3|	1.53429576498855e-24	0.981076476385165	TRAV1-1;TRA@;OR10G2;TRAV1-2;OR4E2;OR4E1P;TRAV2;TRAV3;TRAV4;TRAV5;TRAV6;TRAV7;TRAV8-1;TRAV9-1;TRAV10;TRAV11;TRAV12-1;TRAV8-2;TRAV8-3;TRAV13-1;TRAV12-2;TRAV8-4;TRAV8-5;TRAV13-2;TRAV14DV4;TRAV9-2;TRAV15;TRAV12-3;TRAV8-6;TRAV16;TRAV17;TRAV18;TRAV19;TRAV20;TRAV21;TRAV22;TRAV23DV6;TRDV1;TRAV24;TRAV25;TRAV26-1;TRAV8-7;TRAV27;TRAV28;TRAV29DV5;TRAV30;TRAV31;TRAV32;TRAV33;TRAV26-2;TRAV34;TRAV35;TRAV36DV7;T…
fgst.14.201	14	53475506	53488143	|0|	6.7309931878252e-12	0.995573933321966	BMP4
fgst.14.201	14	53475506	53488143	|1|	0.994239647185004	0.995573933321966	BMP4
fgst.14.201	14	53475506	53488143	|2|	0.00576035280826468	0.995573933321966	BMP4
fgst.14.201	14	53475506	53488143	|3|	1.33296902290113e-42	0.995573933321966	BMP4
fgst.14.229	14	56153267	56184885	|0|	0.00482468368093275	0.999549726602816	C14orf101
fgst.14.229	14	56153267	56184885	|1|	0.995044854890375	0.999549726602816	C14orf101
fgst.14.229	14	56153267	56184885	|2|	0.000130461428693833	0.999549726602816	C14orf101
fgst.14.229	14	56153267	56184885	|3|	2.98883462603717e-36	0.999549726602816	C14orf101
fgst.14.231	14	56210246	56216474	|0|	0.0599212318546995	0.919922661429465	__
fgst.14.231	14	56210246	56216474	|1|	0.940078768082896	0.919922661429465	__
fgst.14.231	14	56210246	56216474	|2|	6.24043143347138e-11	0.919922661429465	__
fgst.14.231	14	56210246	56216474	|3|	3.15416423750657e-29	0.919922661429465	__
fgst.14.233	14	57119249	57126936	|0|	0.00532652798590359	0.993062485117276	SLC35F4
fgst.14.233	14	57119249	57126936	|1|	0.991104166111504	0.993062485117276	SLC35F4
fgst.14.233	14	57119249	57126936	|2|	0.00356930590259208	0.993062485117276	SLC35F4
fgst.14.233	14	57119249	57126936	|3|	1.47626884481649e-18	0.993062485117276	SLC35F4
fgst.14.237	14	58434121	58447063	|0|	0.00474512178709148	0.997842838029211	__
fgst.14.237	14	58434121	58447063	|1|	0.994854314051435	0.997842838029211	__
fgst.14.237	14	58434121	58447063	|2|	0.000400564161473471	0.997842838029211	__
fgst.14.237	14	58434121	58447063	|3|	5.31777416521866e-31	0.997842838029211	__
fgst.14.239	14	58618721	58627357	|0|	3.40753729690674e-17	0.95841050110338	__
fgst.14.239	14	58618721	58627357	|1|	0.977073829417411	0.95841050110338	__
fgst.14.239	14	58618721	58627357	|2|	0.0229261705825895	0.95841050110338	__
fgst.14.239	14	58618721	58627357	|3|	1.83608278027335e-88	0.95841050110338	__
fgst.14.245	14	60350792	60356208	|0|	3.63829941943943e-10	0.983777959379495	MNAT1;MAD2L1P;SRMP2
fgst.14.245	14	60350792	60356208	|1|	0.985138415422954	0.983777959379495	MNAT1;MAD2L1P;SRMP2
fgst.14.245	14	60350792	60356208	|2|	0.0148615842132151	0.983777959379495	MNAT1;MAD2L1P;SRMP2
fgst.14.245	14	60350792	60356208	|3|	2.0721865746231e-40	0.983777959379495	MNAT1;MAD2L1P;SRMP2
fgst.14.247	14	61070986	61078126	|0|	0.0329805873932567	0.937284283484588	PRKCH;LOC729637
fgst.14.247	14	61070986	61078126	|1|	0.967019412606743	0.937284283484588	PRKCH;LOC729637
fgst.14.247	14	61070986	61078126	|2|	4.7915409413008e-21	0.937284283484588	PRKCH;LOC729637
fgst.14.247	14	61070986	61078126	|3|	6.97976876155802e-66	0.937284283484588	PRKCH;LOC729637
fgst.14.257	14	62248344	62254064	|0|	1.1262830602966e-07	0.860683597462925	KCNH5
fgst.14.257	14	62248344	62254064	|1|	0.885263445094765	0.860683597462925	KCNH5
fgst.14.257	14	62248344	62254064	|2|	0.114736442276928	0.860683597462925	KCNH5
fgst.14.257	14	62248344	62254064	|3|	1.16634795470689e-24	0.860683597462925	KCNH5
fgst.14.259	14	63256086	63267486	|0|	2.97081421703763e-10	0.927370689218537	SGPP1
fgst.14.259	14	63256086	63267486	|1|	0.948272006809931	0.927370689218537	SGPP1
fgst.14.259	14	63256086	63267486	|2|	0.0517279928929878	0.927370689218537	SGPP1
fgst.14.259	14	63256086	63267486	|3|	4.53217493036636e-41	0.927370689218537	SGPP1
fgst.14.259	14	63256086	63267486	|4|	0	0.927370689218537	SGPP1
fgst.14.317	14	69564733	69569730	|0|	1.97308121652548e-06	0.998562597449064	SMOC1;RPL7AP6
fgst.14.317	14	69564733	69569730	|1|	0.9948312078132	0.998562597449064	SMOC1;RPL7AP6
fgst.14.317	14	69564733	69569730	|2|	0.0051668191055832	0.998562597449064	SMOC1;RPL7AP6
fgst.14.317	14	69564733	69569730	|3|	4.1535070546912e-45	0.998562597449064	SMOC1;RPL7AP6
fgst.14.317	14	69564733	69569730	|4|	0	0.998562597449064	SMOC1;RPL7AP6
fgst.14.346	14	74656331	74662957	|0|	7.11397490281073e-15	0.934914618615072	NEK9
fgst.14.346	14	74656331	74662957	|1|	0.959587209703466	0.934914618615072	NEK9
fgst.14.346	14	74656331	74662957	|2|	0.0404127902965264	0.934914618615072	NEK9
fgst.14.346	14	74656331	74662957	|3|	3.75914576757269e-80	0.934914618615072	NEK9
fgst.14.348	14	74961180	74967282	|0|	1.35630011485264e-07	0.859520035808125	__
fgst.14.348	14	74961180	74967282	|1|	0.868087896718286	0.859520035808125	__
fgst.14.348	14	74961180	74967282	|2|	0.131911967651703	0.859520035808125	__
fgst.14.348	14	74961180	74967282	|3|	2.22868176458815e-30	0.859520035808125	__
fgst.14.348	14	74961180	74967282	|4|	5.25059306919324e-198	0.859520035808125	__
fgst.14.350	14	75599661	75604889	|0|	0.0165643791276302	0.981539507144383	C14orf179;LOC100131708
fgst.14.350	14	75599661	75604889	|1|	0.983435620740741	0.981539507144383	C14orf179;LOC100131708
fgst.14.350	14	75599661	75604889	|2|	1.31629051503456e-10	0.981539507144383	C14orf179;LOC100131708
fgst.14.350	14	75599661	75604889	|3|	5.0117249122791e-28	0.981539507144383	C14orf179;LOC100131708
fgst.14.352	14	76350767	76359376	|0|	0.0155477091939392	0.97585902793555	__
fgst.14.352	14	76350767	76359376	|1|	0.984452133498157	0.97585902793555	__
fgst.14.352	14	76350767	76359376	|2|	1.57307904498743e-07	0.97585902793555	__
fgst.14.352	14	76350767	76359376	|3|	8.83823026762893e-24	0.97585902793555	__
fgst.14.354	14	76859833	76866110	|0|	0.00749248166687139	0.923049276378562	GSTZ1
fgst.14.354	14	76859833	76866110	|1|	0.946648666381133	0.923049276378562	GSTZ1
fgst.14.354	14	76859833	76866110	|2|	0.0458588519519949	0.923049276378562	GSTZ1
fgst.14.354	14	76859833	76866110	|3|	1.91800377393392e-22	0.923049276378562	GSTZ1
fgst.14.372	14	79389633	79397653	|0|	1.11684579897987e-09	0.997774847699699	NRXN3;LOC100131497;LOC100131580;LOC100131627
fgst.14.372	14	79389633	79397653	|1|	0.995022991717189	0.997774847699699	NRXN3;LOC100131497;LOC100131580;LOC100131627
fgst.14.372	14	79389633	79397653	|2|	0.00497700716596527	0.997774847699699	NRXN3;LOC100131497;LOC100131580;LOC100131627
fgst.14.372	14	79389633	79397653	|3|	3.79400525239857e-27	0.997774847699699	NRXN3;LOC100131497;LOC100131580;LOC100131627
fgst.14.374	14	79414256	79422262	|0|	0.0105035007314612	0.986603304440583	__
fgst.14.374	14	79414256	79422262	|1|	0.989496499268201	0.986603304440583	__
fgst.14.374	14	79414256	79422262	|2|	3.37801169092266e-13	0.986603304440583	__
fgst.14.374	14	79414256	79422262	|3|	6.03286887475415e-34	0.986603304440583	__
fgst.14.376	14	80752925	80758381	|0|	1.13775926955769e-07	0.966463844944205	GTF2A1;SNORA79
fgst.14.376	14	80752925	80758381	|1|	0.96342597473717	0.966463844944205	GTF2A1;SNORA79
fgst.14.376	14	80752925	80758381	|2|	0.0365739114869038	0.966463844944205	GTF2A1;SNORA79
fgst.14.376	14	80752925	80758381	|3|	4.49823559060667e-29	0.966463844944205	GTF2A1;SNORA79
fgst.14.376	14	80752925	80758381	|4|	0	0.966463844944205	GTF2A1;SNORA79
fgst.14.381	14	81131184	81137019	|0|	0.0139906373383585	0.972448935679111	__
fgst.14.381	14	81131184	81137019	|1|	0.986009362661641	0.972448935679111	__
fgst.14.381	14	81131184	81137019	|2|	1.12935138803313e-15	0.972448935679111	__
fgst.14.381	14	81131184	81137019	|3|	7.86589067226608e-55	0.972448935679111	__
fgst.14.391	14	82496325	82506120	|0|	0.00957299477505883	0.988289030184103	__
fgst.14.391	14	82496325	82506120	|1|	0.990426909873794	0.988289030184103	__
fgst.14.391	14	82496325	82506120	|2|	9.53511475433481e-08	0.988289030184103	__
fgst.14.391	14	82496325	82506120	|3|	5.2726241814454e-26	0.988289030184103	__
fgst.14.408	14	84795372	84803790	|0|	0.075298691902859	0.892668711017518	__
fgst.14.408	14	84795372	84803790	|1|	0.924700769530405	0.892668711017518	__
fgst.14.408	14	84795372	84803790	|2|	5.38566735712504e-07	0.892668711017518	__
fgst.14.408	14	84795372	84803790	|3|	5.01519655176613e-71	0.892668711017518	__
fgst.14.423	14	87715919	87721692	|0|	0.0374522155818535	0.946851757768964	LOC100128205;KCNK10
fgst.14.423	14	87715919	87721692	|1|	0.962547753597648	0.946851757768964	LOC100128205;KCNK10
fgst.14.423	14	87715919	87721692	|2|	3.08204989025208e-08	0.946851757768964	LOC100128205;KCNK10
fgst.14.423	14	87715919	87721692	|3|	5.05085782178635e-28	0.946851757768964	LOC100128205;KCNK10
fgst.14.425	14	87831955	87839648	|0|	0.0178499776764342	0.964765152098606	KCNK10
fgst.14.425	14	87831955	87839648	|1|	0.982150022323567	0.964765152098606	KCNK10
fgst.14.425	14	87831955	87839648	|2|	1.07777179201668e-22	0.964765152098606	KCNK10
fgst.14.425	14	87831955	87839648	|3|	6.24314027612326e-59	0.964765152098606	KCNK10
fgst.14.427	14	87856521	87862205	|0|	0.00763174600429777	0.980127388704773	KCNK10
fgst.14.427	14	87856521	87862205	|1|	0.989901399143815	0.980127388704773	KCNK10
fgst.14.427	14	87856521	87862205	|2|	0.00246685485188723	0.980127388704773	KCNK10
fgst.14.427	14	87856521	87862205	|3|	1.08789686754425e-28	0.980127388704773	KCNK10
fgst.14.444	14	90326892	90342033	|0|	3.22926920515285e-10	0.991009291400548	TTC7B;RPS18P2
fgst.14.444	14	90326892	90342033	|1|	0.992322873903651	0.991009291400548	TTC7B;RPS18P2
fgst.14.444	14	90326892	90342033	|2|	0.00767712577342288	0.991009291400548	TTC7B;RPS18P2
fgst.14.444	14	90326892	90342033	|3|	7.4694064595163e-43	0.991009291400548	TTC7B;RPS18P2
fgst.14.446	14	90590960	90598857	|0|	3.68968835081607e-12	0.943483249713158	RPS6KA5;LOC100131125
fgst.14.446	14	90590960	90598857	|1|	0.966361916913291	0.943483249713158	RPS6KA5;LOC100131125
fgst.14.446	14	90590960	90598857	|2|	0.0336380830830187	0.943483249713158	RPS6KA5;LOC100131125
fgst.14.446	14	90590960	90598857	|3|	2.17784922452478e-58	0.943483249713158	RPS6KA5;LOC100131125
fgst.14.468	14	93902834	93929795	|0|	4.83075989252866e-11	0.994214448335217	SERPINA2;SERPINA1
fgst.14.468	14	93902834	93929795	|1|	0.993617310268211	0.994214448335217	SERPINA2;SERPINA1
fgst.14.468	14	93902834	93929795	|2|	0.00638268968348072	0.994214448335217	SERPINA2;SERPINA1
fgst.14.468	14	93902834	93929795	|3|	6.60023209465217e-39	0.994214448335217	SERPINA2;SERPINA1
fgst.14.478	14	94429472	94437784	|0|	1.09608141067064e-08	0.905631751747629	__
fgst.14.478	14	94429472	94437784	|1|	0.921471081247979	0.905631751747629	__
fgst.14.478	14	94429472	94437784	|2|	0.0785289077912066	0.905631751747629	__
fgst.14.478	14	94429472	94437784	|3|	2.59377125498803e-33	0.905631751747629	__
fgst.14.478	14	94429472	94437784	|4|	0	0.905631751747629	__
fgst.14.480	14	95062844	95070643	|0|	2.73179404295805e-07	0.827462345327012	SNHG10
fgst.14.480	14	95062844	95070643	|1|	0.80043611931337	0.827462345327012	SNHG10
fgst.14.480	14	95062844	95070643	|2|	0.199563607507226	0.827462345327012	SNHG10
fgst.14.480	14	95062844	95070643	|3|	1.93025737261017e-30	0.827462345327012	SNHG10
fgst.14.489	14	95445741	95452928	|0|	1.42545742806715e-07	0.848362765425612	LOC730125
fgst.14.489	14	95445741	95452928	|1|	0.880043218218921	0.848362765425612	LOC730125
fgst.14.489	14	95445741	95452928	|2|	0.119956639235336	0.848362765425612	LOC730125
fgst.14.489	14	95445741	95452928	|3|	1.71161431462079e-24	0.848362765425612	LOC730125
fgst.14.491	14	95824136	95830926	|0|	1.51551247771396e-13	0.974044119127737	ATG2B;LOC730201
fgst.14.491	14	95824136	95830926	|1|	0.981007111969699	0.974044119127737	ATG2B;LOC730201
fgst.14.491	14	95824136	95830926	|2|	0.0189928880301486	0.974044119127737	ATG2B;LOC730201
fgst.14.491	14	95824136	95830926	|3|	2.28715883162482e-54	0.974044119127737	ATG2B;LOC730201
fgst.14.491	14	95824136	95830926	|4|	0	0.974044119127737	ATG2B;LOC730201
fgst.14.493	14	96956159	96963400	|0|	0.00720768354013926	0.989646448870695	__
fgst.14.493	14	96956159	96963400	|1|	0.990080081581882	0.989646448870695	__
fgst.14.493	14	96956159	96963400	|2|	0.00271223487797767	0.989646448870695	__
fgst.14.493	14	96956159	96963400	|3|	1.8159020898063e-20	0.989646448870695	__
fgst.14.508	14	98706720	98716324	|0|	1.66329160513589e-08	0.896885655402701	BCL11B
fgst.14.508	14	98706720	98716324	|1|	0.902195153173121	0.896885655402701	BCL11B
fgst.14.508	14	98706720	98716324	|2|	0.0978048301939634	0.896885655402701	BCL11B
fgst.14.508	14	98706720	98716324	|3|	1.49927793271428e-32	0.896885655402701	BCL11B
fgst.14.508	14	98706720	98716324	|4|	3.50702788259223e-148	0.896885655402701	BCL11B
fgst.14.545	14	101034417	101093537	|0|	2.11060467918436e-11	0.991207516225894	DIO3OS;LOC730241
fgst.14.545	14	101034417	101093537	|1|	0.990362315813953	0.991207516225894	DIO3OS;LOC730241
fgst.14.545	14	101034417	101093537	|2|	0.00963768416493943	0.991207516225894	DIO3OS;LOC730241
fgst.14.545	14	101034417	101093537	|3|	1.60605800606887e-34	0.991207516225894	DIO3OS;LOC730241
fgst.14.547	14	101150441	101159019	|0|	4.72925709681419e-08	0.854514871580251	__
fgst.14.547	14	101150441	101159019	|1|	0.870598479812167	0.854514871580251	__
fgst.14.547	14	101150441	101159019	|2|	0.129401472895261	0.854514871580251	__
fgst.14.547	14	101150441	101159019	|3|	4.20699701136759e-32	0.854514871580251	__
fgst.14.549	14	102644276	102671515	|0|	3.66970587118826e-08	0.994293718062993	C14orf73;TNFAIP2
fgst.14.549	14	102644276	102671515	|1|	0.99411189272352	0.994293718062993	C14orf73;TNFAIP2
fgst.14.549	14	102644276	102671515	|2|	0.00588807057942143	0.994293718062993	C14orf73;TNFAIP2
fgst.14.549	14	102644276	102671515	|3|	3.81960151291356e-36	0.994293718062993	C14orf73;TNFAIP2
fgst.14.551	14	103221707	103232012	|0|	4.301356941078e-08	0.874659179931582	KLC1;XRCC3;LOC730176
fgst.14.551	14	103221707	103232012	|1|	0.903079528903565	0.874659179931582	KLC1;XRCC3;LOC730176
fgst.14.551	14	103221707	103232012	|2|	0.0969204280828641	0.874659179931582	KLC1;XRCC3;LOC730176
fgst.14.551	14	103221707	103232012	|3|	2.36166945180978e-26	0.874659179931582	KLC1;XRCC3;LOC730176
fgst.14.569	14	103666060	103678098	|0|	1.25951939097434e-07	0.938979993888018	KIF26A
fgst.14.569	14	103666060	103678098	|1|	0.946808560812839	0.938979993888018	KIF26A
fgst.14.569	14	103666060	103678098	|2|	0.0531913132352217	0.938979993888018	KIF26A
fgst.14.569	14	103666060	103678098	|3|	2.7255791164386e-35	0.938979993888018	KIF26A
fgst.14.57	14	24819177	24830031	|0|	0.142696877647065	0.838919554219687	LOC649445;HMGN2P6
fgst.14.57	14	24819177	24830031	|1|	0.857303097636076	0.838919554219687	LOC649445;HMGN2P6
fgst.14.57	14	24819177	24830031	|2|	2.47168595031351e-08	0.838919554219687	LOC649445;HMGN2P6
fgst.14.57	14	24819177	24830031	|3|	9.95067163326701e-73	0.838919554219687	LOC649445;HMGN2P6
fgst.14.571	14	103893283	103899544	|0|	0.00360651555005356	0.92452903833294	LOC100131034
fgst.14.571	14	103893283	103899544	|1|	0.934324262868605	0.92452903833294	LOC100131034
fgst.14.571	14	103893283	103899544	|2|	0.0620692215813408	0.92452903833294	LOC100131034
fgst.14.571	14	103893283	103899544	|3|	3.39617260387485e-30	0.92452903833294	LOC100131034
fgst.14.573	14	104082698	104136986	|0|	5.97335691182377e-12	0.90843442094547	C14orf180;LOC730185;TMEM179
fgst.14.573	14	104082698	104136986	|1|	0.937960808154935	0.90843442094547	C14orf180;LOC730185;TMEM179
fgst.14.573	14	104082698	104136986	|2|	0.0620391918390915	0.90843442094547	C14orf180;LOC730185;TMEM179
fgst.14.573	14	104082698	104136986	|3|	1.80950895589333e-58	0.90843442094547	C14orf180;LOC730185;TMEM179
fgst.14.578	14	104331109	104339688	|0|	7.64350428070709e-07	0.921955968910334	AKT1;LOC730267;LOC100128927
fgst.14.578	14	104331109	104339688	|1|	0.871571312903592	0.921955968910334	AKT1;LOC730267;LOC100128927
fgst.14.578	14	104331109	104339688	|2|	0.12842792274598	0.921955968910334	AKT1;LOC730267;LOC100128927
fgst.14.578	14	104331109	104339688	|3|	2.98462418099928e-35	0.921955968910334	AKT1;LOC730267;LOC100128927
fgst.14.589	14	104688403	104746460	|0|	7.71812189629943e-14	0.986739944011777	JAG2;NUDT14
fgst.14.589	14	104688403	104746460	|1|	0.992298367014801	0.986739944011777	JAG2;NUDT14
fgst.14.589	14	104688403	104746460	|2|	0.00770163298512074	0.986739944011777	JAG2;NUDT14
fgst.14.589	14	104688403	104746460	|3|	2.26269560673101e-68	0.986739944011777	JAG2;NUDT14
fgst.14.60	14	25657822	25666018	|0|	0.00694924157319396	0.986411311951493	__
fgst.14.60	14	25657822	25666018	|1|	0.993050758426806	0.986411311951493	__
fgst.14.60	14	25657822	25666018	|2|	2.09334154231709e-36	0.986411311951493	__
fgst.14.60	14	25657822	25666018	|3|	2.63847114008206e-108	0.986411311951493	__
fgst.14.603	14	105060679	105067570	|0|	2.50132394307456e-07	0.95218035434481	TMEM121
fgst.14.603	14	105060679	105067570	|1|	0.95870174915518	0.95218035434481	TMEM121
fgst.14.603	14	105060679	105067570	|2|	0.0412980007124251	0.95218035434481	TMEM121
fgst.14.603	14	105060679	105067570	|3|	4.5056194870774e-33	0.95218035434481	TMEM121
fgst.14.607	14	106157435	106163626	|0|	0.0609108942817475	0.971213575395973	IGHV3-60
fgst.14.607	14	106157435	106163626	|1|	0.929016007553341	0.971213575395973	IGHV3-60
fgst.14.607	14	106157435	106163626	|2|	0.0100730981648992	0.971213575395973	IGHV3-60
fgst.14.607	14	106157435	106163626	|3|	1.33810558249132e-14	0.971213575395973	IGHV3-60
fgst.14.72	14	28136454	28142827	|0|	0.138760323915081	0.870652508470349	__
fgst.14.72	14	28136454	28142827	|1|	0.861239552363858	0.870652508470349	__
fgst.14.72	14	28136454	28142827	|2|	1.23721060651153e-07	0.870652508470349	__
fgst.14.72	14	28136454	28142827	|3|	1.73209413026252e-24	0.870652508470349	__
fgst.14.96	14	33337426	33347508	|0|	0.036134901020479	0.9526411571916	NPAS3;LOC728925
fgst.14.96	14	33337426	33347508	|1|	0.963865098951754	0.9526411571916	NPAS3;LOC728925
fgst.14.96	14	33337426	33347508	|2|	2.7767401143581e-11	0.9526411571916	NPAS3;LOC728925
fgst.14.96	14	33337426	33347508	|3|	7.49734606578521e-35	0.9526411571916	NPAS3;LOC728925
fgst.15.110	15	37150179	37160442	|0|	5.03006542569178e-11	0.934140908253453	__
fgst.15.110	15	37150179	37160442	|1|	0.950389263749308	0.934140908253453	__
fgst.15.110	15	37150179	37160442	|2|	0.049610736200391	0.934140908253453	__
fgst.15.110	15	37150179	37160442	|3|	2.13750615418387e-45	0.934140908253453	__
fgst.15.115	15	38345870	38356038	|0|	2.72215134724598e-08	0.810796671070446	PAK6;C15orf56
fgst.15.115	15	38345870	38356038	|1|	0.866143410002344	0.810796671070446	PAK6;C15orf56
fgst.15.115	15	38345870	38356038	|2|	0.133856562776143	0.810796671070446	PAK6;C15orf56
fgst.15.115	15	38345870	38356038	|3|	5.68415525570975e-37	0.810796671070446	PAK6;C15orf56
fgst.15.123	15	38514547	38522551	|0|	1.37232099561284e-07	0.863166815908832	BAHD1
fgst.15.123	15	38514547	38522551	|1|	0.857710768752858	0.863166815908832	BAHD1
fgst.15.123	15	38514547	38522551	|2|	0.142289094015043	0.863166815908832	BAHD1
fgst.15.123	15	38514547	38522551	|3|	1.01070646279583e-29	0.863166815908832	BAHD1
fgst.15.13	15	21808768	21818214	|0|	0.0101306816021537	0.998537215202914	__
fgst.15.13	15	21808768	21818214	|1|	0.989869301845908	0.998537215202914	__
fgst.15.13	15	21808768	21818214	|2|	1.6551937890264e-08	0.998537215202914	__
fgst.15.13	15	21808768	21818214	|3|	8.22015063623181e-31	0.998537215202914	__
fgst.15.133	15	40089885	40098736	|0|	9.67029147139833e-07	0.822868676037991	__
fgst.15.133	15	40089885	40098736	|1|	0.698305132226431	0.822868676037991	__
fgst.15.133	15	40089885	40098736	|2|	0.301693900744422	0.822868676037991	__
fgst.15.133	15	40089885	40098736	|3|	1.27626863932698e-28	0.822868676037991	__
fgst.15.133	15	40089885	40098736	|4|	0	0.822868676037991	__
fgst.15.139	15	44685232	44691317	|0|	1.52889829956899e-07	0.888200544841867	__
fgst.15.139	15	44685232	44691317	|1|	0.855034376240949	0.888200544841867	__
fgst.15.139	15	44685232	44691317	|2|	0.14496547086922	0.888200544841867	__
fgst.15.139	15	44685232	44691317	|3|	1.26996101343143e-29	0.888200544841867	__
fgst.15.15	15	22972722	22981305	|0|	0.0377639514623755	0.971643545466701	SNRPN;SNURF;SNORD107;PAR-SN;PAR5;SNORD64;SNORD108;SNORD109A;SNORD116-1;SNORD116@;SNORD116-2;SNORD116-3;SNORD116-4;SNORD116-5;SNORD116-6;SNORD116-7;SNORD116-8;SNORD116-9;SNORD116-10;SNORD116-11;SNORD116-12;SNORD116-13;SNORD116-14;SNORD116-15;SNORD116-16;SNORD116-17;SNORD116-18;SNORD116-19;SNORD116-20;PWCR1;SNORD116-21;SNORD116-22;SNORD116-23;C15orf49;SNORD116-24;SNORD116-25;SNORD116-26;SNORD116-27…
fgst.15.15	15	22972722	22981305	|1|	0.957983109360951	0.971643545466701	SNRPN;SNURF;SNORD107;PAR-SN;PAR5;SNORD64;SNORD108;SNORD109A;SNORD116-1;SNORD116@;SNORD116-2;SNORD116-3;SNORD116-4;SNORD116-5;SNORD116-6;SNORD116-7;SNORD116-8;SNORD116-9;SNORD116-10;SNORD116-11;SNORD116-12;SNORD116-13;SNORD116-14;SNORD116-15;SNORD116-16;SNORD116-17;SNORD116-18;SNORD116-19;SNORD116-20;PWCR1;SNORD116-21;SNORD116-22;SNORD116-23;C15orf49;SNORD116-24;SNORD116-25;SNORD116-26;SNORD116-27…
fgst.15.15	15	22972722	22981305	|2|	0.00425293917447149	0.971643545466701	SNRPN;SNURF;SNORD107;PAR-SN;PAR5;SNORD64;SNORD108;SNORD109A;SNORD116-1;SNORD116@;SNORD116-2;SNORD116-3;SNORD116-4;SNORD116-5;SNORD116-6;SNORD116-7;SNORD116-8;SNORD116-9;SNORD116-10;SNORD116-11;SNORD116-12;SNORD116-13;SNORD116-14;SNORD116-15;SNORD116-16;SNORD116-17;SNORD116-18;SNORD116-19;SNORD116-20;PWCR1;SNORD116-21;SNORD116-22;SNORD116-23;C15orf49;SNORD116-24;SNORD116-25;SNORD116-26;SNORD116-27…
fgst.15.15	15	22972722	22981305	|3|	2.20277993568941e-12	0.971643545466701	SNRPN;SNURF;SNORD107;PAR-SN;PAR5;SNORD64;SNORD108;SNORD109A;SNORD116-1;SNORD116@;SNORD116-2;SNORD116-3;SNORD116-4;SNORD116-5;SNORD116-6;SNORD116-7;SNORD116-8;SNORD116-9;SNORD116-10;SNORD116-11;SNORD116-12;SNORD116-13;SNORD116-14;SNORD116-15;SNORD116-16;SNORD116-17;SNORD116-18;SNORD116-19;SNORD116-20;PWCR1;SNORD116-21;SNORD116-22;SNORD116-23;C15orf49;SNORD116-24;SNORD116-25;SNORD116-26;SNORD116-27…
fgst.15.159	15	48440972	48448810	|0|	0.0441984973883589	0.95612218311599	__
fgst.15.159	15	48440972	48448810	|1|	0.955801405888678	0.95612218311599	__
fgst.15.159	15	48440972	48448810	|2|	9.67229637040109e-08	0.95612218311599	__
fgst.15.159	15	48440972	48448810	|3|	2.05348366153769e-24	0.95612218311599	__
fgst.15.182	15	55961569	55967341	|0|	3.55552489147509e-09	0.859984623010522	__
fgst.15.182	15	55961569	55967341	|1|	0.901369435829584	0.859984623010522	__
fgst.15.182	15	55961569	55967341	|2|	0.0986305606148913	0.859984623010522	__
fgst.15.182	15	55961569	55967341	|3|	9.39471942849957e-39	0.859984623010522	__
fgst.15.198	15	57510614	57523168	|0|	7.42904098158414e-10	0.986225018282712	FAM81A;LOC100130999
fgst.15.198	15	57510614	57523168	|1|	0.988470646051576	0.986225018282712	FAM81A;LOC100130999
fgst.15.198	15	57510614	57523168	|2|	0.0115293532055202	0.986225018282712	FAM81A;LOC100130999
fgst.15.198	15	57510614	57523168	|3|	8.77835587308435e-40	0.986225018282712	FAM81A;LOC100130999
fgst.15.198	15	57510614	57523168	|4|	0	0.986225018282712	FAM81A;LOC100130999
fgst.15.209	15	58380073	58386558	|0|	0.0950382203161731	0.908830165433748	__
fgst.15.209	15	58380073	58386558	|1|	0.9049617473478	0.908830165433748	__
fgst.15.209	15	58380073	58386558	|2|	3.23360259872041e-08	0.908830165433748	__
fgst.15.209	15	58380073	58386558	|3|	1.63339104081059e-24	0.908830165433748	__
fgst.15.225	15	59780563	59786886	|0|	7.34123086125592e-14	0.917653711991173	__
fgst.15.225	15	59780563	59786886	|1|	0.949574531241854	0.917653711991173	__
fgst.15.225	15	59780563	59786886	|2|	0.0504254687580724	0.917653711991173	__
fgst.15.225	15	59780563	59786886	|3|	4.80894974500967e-69	0.917653711991173	__
fgst.15.227	15	60386410	60397427	|0|	0.0479647293875461	0.962685827431919	__
fgst.15.227	15	60386410	60397427	|1|	0.952035256145471	0.962685827431919	__
fgst.15.227	15	60386410	60397427	|2|	1.44669826925945e-08	0.962685827431919	__
fgst.15.227	15	60386410	60397427	|3|	6.01346726571931e-28	0.962685827431919	__
fgst.15.232	15	61950226	61956208	|0|	7.29053317845818e-13	0.942118673662578	MIRN422A
fgst.15.232	15	61950226	61956208	|1|	0.960916087577986	0.942118673662578	MIRN422A
fgst.15.232	15	61950226	61956208	|2|	0.0390839124212864	0.942118673662578	MIRN422A
fgst.15.232	15	61950226	61956208	|3|	1.61559548637082e-57	0.942118673662578	MIRN422A
fgst.15.238	15	62437666	62450118	|0|	4.12991479928036e-15	0.973647796559932	KIAA0101;LOC100128564
fgst.15.238	15	62437666	62450118	|1|	0.982055146065157	0.973647796559932	KIAA0101;LOC100128564
fgst.15.238	15	62437666	62450118	|2|	0.0179448539348382	0.973647796559932	KIAA0101;LOC100128564
fgst.15.238	15	62437666	62450118	|3|	8.34379470986537e-67	0.973647796559932	KIAA0101;LOC100128564
fgst.15.238	15	62437666	62450118	|4|	0	0.973647796559932	KIAA0101;LOC100128564
fgst.15.240	15	63433689	63439800	|0|	0.0706053301617006	0.909892756088269	PUNC
fgst.15.240	15	63433689	63439800	|1|	0.929394665257496	0.909892756088269	PUNC
fgst.15.240	15	63433689	63439800	|2|	4.58080360222487e-09	0.909892756088269	PUNC
fgst.15.240	15	63433689	63439800	|3|	1.11470632793879e-28	0.909892756088269	PUNC
fgst.15.246	15	65007356	65015556	|0|	1.8116879805577e-11	0.952373436099282	LOC729529
fgst.15.246	15	65007356	65015556	|1|	0.967970090953198	0.952373436099282	LOC729529
fgst.15.246	15	65007356	65015556	|2|	0.0320299090286862	0.952373436099282	LOC729529
fgst.15.246	15	65007356	65015556	|3|	7.10602147464614e-49	0.952373436099282	LOC729529
fgst.15.254	15	65902171	65908180	|0|	2.11051110259758e-07	0.855701486987125	LBXCOR1
fgst.15.254	15	65902171	65908180	|1|	0.824985747223563	0.855701486987125	LBXCOR1
fgst.15.254	15	65902171	65908180	|2|	0.175014041725326	0.855701486987125	LBXCOR1
fgst.15.254	15	65902171	65908180	|3|	1.76194242068605e-30	0.855701486987125	LBXCOR1
fgst.15.266	15	68256745	68262875	|0|	0.0150433004294174	0.978203796817205	__
fgst.15.266	15	68256745	68262875	|1|	0.9849566995702	0.978203796817205	__
fgst.15.266	15	68256745	68262875	|2|	3.81667065678622e-13	0.978203796817205	__
fgst.15.266	15	68256745	68262875	|3|	2.97430676299843e-35	0.978203796817205	__
fgst.15.268	15	68948688	68956397	|0|	0.0783315369212305	0.902763282027424	__
fgst.15.268	15	68948688	68956397	|1|	0.921668462622648	0.902763282027424	__
fgst.15.268	15	68948688	68956397	|2|	4.56120440699685e-10	0.902763282027424	__
fgst.15.268	15	68948688	68956397	|3|	4.16771758864412e-35	0.902763282027424	__
fgst.15.282	15	71380502	71387553	|0|	0.00493199849461175	0.992877156268116	NEO1
fgst.15.282	15	71380502	71387553	|1|	0.995068001505388	0.992877156268116	NEO1
fgst.15.282	15	71380502	71387553	|2|	1.97194487813817e-16	0.992877156268116	NEO1
fgst.15.282	15	71380502	71387553	|3|	9.38863533822686e-50	0.992877156268116	NEO1
fgst.15.290	15	72681377	72690799	|0|	6.61057115202891e-13	0.985704735055669	CLK3
fgst.15.290	15	72681377	72690799	|1|	0.99272761298002	0.985704735055669	CLK3
fgst.15.290	15	72681377	72690799	|2|	0.00727238701931894	0.985704735055669	CLK3
fgst.15.290	15	72681377	72690799	|3|	3.70994882790113e-84	0.985704735055669	CLK3
fgst.15.319	15	75448212	75460225	|0|	0.00480772351015167	0.999784610970517	__
fgst.15.319	15	75448212	75460225	|1|	0.995192257549434	0.999784610970517	__
fgst.15.319	15	75448212	75460225	|2|	1.89404139516933e-08	0.999784610970517	__
fgst.15.319	15	75448212	75460225	|3|	2.58136648462163e-28	0.999784610970517	__
fgst.15.324	15	75791189	75799298	|0|	0.00785306425698817	0.993788415469077	__
fgst.15.324	15	75791189	75799298	|1|	0.992146935375596	0.993788415469077	__
fgst.15.324	15	75791189	75799298	|2|	3.67416241250143e-10	0.993788415469077	__
fgst.15.324	15	75791189	75799298	|3|	2.24630320119352e-24	0.993788415469077	__
fgst.15.335	15	79561437	79568175	|0|	0.00545598954203949	0.998518114893915	__
fgst.15.335	15	79561437	79568175	|1|	0.9945440082711	0.998518114893915	__
fgst.15.335	15	79561437	79568175	|2|	2.18686072950981e-09	0.998518114893915	__
fgst.15.335	15	79561437	79568175	|3|	7.22606393773274e-34	0.998518114893915	__
fgst.15.343	15	80120440	80126920	|0|	1.75861488376369e-08	0.894968217643309	MEX3B
fgst.15.343	15	80120440	80126920	|1|	0.911613068600834	0.894968217643309	MEX3B
fgst.15.343	15	80120440	80126920	|2|	0.0883869138130173	0.894968217643309	MEX3B
fgst.15.343	15	80120440	80126920	|3|	5.82048535394388e-33	0.894968217643309	MEX3B
fgst.15.350	15	81663753	81671705	|0|	0.0489331727979707	0.932949605149172	HDGFRP3
fgst.15.350	15	81663753	81671705	|1|	0.951066826860399	0.932949605149172	HDGFRP3
fgst.15.350	15	81663753	81671705	|2|	3.41630709942921e-10	0.932949605149172	HDGFRP3
fgst.15.350	15	81663753	81671705	|3|	1.13020867532618e-24	0.932949605149172	HDGFRP3
fgst.15.366	15	83696689	83703783	|0|	9.06898657582626e-15	0.949454708237393	__
fgst.15.366	15	83696689	83703783	|1|	0.971393226567387	0.949454708237393	__
fgst.15.366	15	83696689	83703783	|2|	0.0286067734326048	0.949454708237393	__
fgst.15.366	15	83696689	83703783	|3|	1.54564781754594e-74	0.949454708237393	__
fgst.15.379	15	84312896	84321577	|0|	0.0122719972410587	0.994181511983485	__
fgst.15.379	15	84312896	84321577	|1|	0.987726965885032	0.994181511983485	__
fgst.15.379	15	84312896	84321577	|2|	1.03687390884603e-06	0.994181511983485	__
fgst.15.379	15	84312896	84321577	|3|	7.55588105935982e-30	0.994181511983485	__
fgst.15.381	15	84725441	84731523	|0|	2.13867023512965e-11	0.990093088498055	AGBL1;LOC727915;LOC100132083
fgst.15.381	15	84725441	84731523	|1|	0.991891848601684	0.990093088498055	AGBL1;LOC727915;LOC100132083
fgst.15.381	15	84725441	84731523	|2|	0.00810815137692951	0.990093088498055	AGBL1;LOC727915;LOC100132083
fgst.15.381	15	84725441	84731523	|3|	9.05394111040549e-50	0.990093088498055	AGBL1;LOC727915;LOC100132083
fgst.15.383	15	84976980	84984709	|0|	0.0115494819742223	0.977222921592939	AGBL1;LOC727915;LOC100132083
fgst.15.383	15	84976980	84984709	|1|	0.988450518025778	0.977222921592939	AGBL1;LOC727915;LOC100132083
fgst.15.383	15	84976980	84984709	|2|	3.38485840653542e-21	0.977222921592939	AGBL1;LOC727915;LOC100132083
fgst.15.383	15	84976980	84984709	|3|	4.47965838371704e-51	0.977222921592939	AGBL1;LOC727915;LOC100132083
fgst.15.404	15	88361953	88369228	|0|	0.0642980168187539	0.927808538499804	ZNF710
fgst.15.404	15	88361953	88369228	|1|	0.93570174759864	0.927808538499804	ZNF710
fgst.15.404	15	88361953	88369228	|2|	2.35582605238516e-07	0.927808538499804	ZNF710
fgst.15.404	15	88361953	88369228	|3|	3.16245610927169e-21	0.927808538499804	ZNF710
fgst.15.427	15	91006483	91013232	|0|	6.82213278089466e-14	0.911068883431584	__
fgst.15.427	15	91006483	91013232	|1|	0.948856073224115	0.911068883431584	__
fgst.15.427	15	91006483	91013232	|2|	0.051143926775816	0.911068883431584	__
fgst.15.427	15	91006483	91013232	|3|	7.28622340816351e-73	0.911068883431584	__
fgst.15.442	15	91784969	91792985	|0|	4.02377414607967e-10	0.922106476314958	__
fgst.15.442	15	91784969	91792985	|1|	0.936316135112892	0.922106476314958	__
fgst.15.442	15	91784969	91792985	|2|	0.0636838644847318	0.922106476314958	__
fgst.15.442	15	91784969	91792985	|3|	7.77844183957391e-41	0.922106476314958	__
fgst.15.444	15	91842521	91855373	|0|	1.89329950801509e-14	0.945532842080936	__
fgst.15.444	15	91842521	91855373	|1|	0.968402447401375	0.945532842080936	__
fgst.15.444	15	91842521	91855373	|2|	0.0315975525986047	0.945532842080936	__
fgst.15.444	15	91842521	91855373	|3|	2.39396013689563e-70	0.945532842080936	__
fgst.15.449	15	92207672	92216459	|0|	0.0813869204148201	0.885592576005209	__
fgst.15.449	15	92207672	92216459	|1|	0.918613079561134	0.885592576005209	__
fgst.15.449	15	92207672	92216459	|2|	2.40459565278035e-11	0.885592576005209	__
fgst.15.449	15	92207672	92216459	|3|	2.13988106969744e-51	0.885592576005209	__
fgst.15.461	15	93463084	93468286	|0|	0.0445598474292985	0.934561204967308	__
fgst.15.461	15	93463084	93468286	|1|	0.955440152570685	0.934561204967308	__
fgst.15.461	15	93463084	93468286	|2|	1.56753050464033e-14	0.934561204967308	__
fgst.15.461	15	93463084	93468286	|3|	8.11187738132123e-51	0.934561204967308	__
fgst.15.463	15	94004367	94009896	|0|	1.24171801806429e-10	0.886215001965808	__
fgst.15.463	15	94004367	94009896	|1|	0.922811872818176	0.886215001965808	__
fgst.15.463	15	94004367	94009896	|2|	0.0771881270576537	0.886215001965808	__
fgst.15.463	15	94004367	94009896	|3|	4.29259695547869e-48	0.886215001965808	__
fgst.15.470	15	94978903	94984519	|0|	0.0838807761647232	0.872626623503004	__
fgst.15.470	15	94978903	94984519	|1|	0.916119223828415	0.872626623503004	__
fgst.15.470	15	94978903	94984519	|2|	6.86232733977356e-12	0.872626623503004	__
fgst.15.470	15	94978903	94984519	|3|	1.64403805601391e-56	0.872626623503004	__
fgst.15.472	15	95062910	95068915	|0|	0.0130170932470609	0.992859155645114	__
fgst.15.472	15	95062910	95068915	|1|	0.986982906731608	0.992859155645114	__
fgst.15.472	15	95062910	95068915	|2|	2.13313224404445e-11	0.992859155645114	__
fgst.15.472	15	95062910	95068915	|3|	2.36341714991711e-32	0.992859155645114	__
fgst.15.509	15	97694305	97700918	|0|	4.87673011412553e-08	0.860047463904679	LRRC28;HSP90B2P
fgst.15.509	15	97694305	97700918	|1|	0.869973325550394	0.860047463904679	LRRC28;HSP90B2P
fgst.15.509	15	97694305	97700918	|2|	0.130026625682305	0.860047463904679	LRRC28;HSP90B2P
fgst.15.509	15	97694305	97700918	|3|	4.585383538553e-32	0.860047463904679	LRRC28;HSP90B2P
fgst.15.516	15	97916644	97923363	|0|	4.83391069383933e-08	0.938933148218684	__
fgst.15.516	15	97916644	97923363	|1|	0.953016508692133	0.938933148218684	__
fgst.15.516	15	97916644	97923363	|2|	0.0469834429687606	0.938933148218684	__
fgst.15.516	15	97916644	97923363	|3|	1.09556309523805e-28	0.938933148218684	__
fgst.15.52	15	24986048	24991656	|0|	0.00635575777754477	0.996753681632966	GABRG3
fgst.15.52	15	24986048	24991656	|1|	0.993644236673042	0.996753681632966	GABRG3
fgst.15.52	15	24986048	24991656	|2|	5.54941431214846e-09	0.996753681632966	GABRG3
fgst.15.52	15	24986048	24991656	|3|	6.2680582403375e-26	0.996753681632966	GABRG3
fgst.15.54	15	25115019	25127912	|0|	0.00490904318171769	0.999504133858426	GABRG3
fgst.15.54	15	25115019	25127912	|1|	0.995090954925837	0.999504133858426	GABRG3
fgst.15.54	15	25115019	25127912	|2|	1.89244481406229e-09	0.999504133858426	GABRG3
fgst.15.54	15	25115019	25127912	|3|	1.1115416839269e-31	0.999504133858426	GABRG3
fgst.15.56	15	27648700	27653580	|0|	3.39897141008601e-06	0.997787013511251	__
fgst.15.56	15	27648700	27653580	|1|	0.994392504912937	0.997787013511251	__
fgst.15.56	15	27648700	27653580	|2|	0.00560409611565266	0.997787013511251	__
fgst.15.56	15	27648700	27653580	|3|	1.32314217037635e-46	0.997787013511251	__
fgst.15.56	15	27648700	27653580	|4|	0	0.997787013511251	__
fgst.15.79	15	30131634	30143045	|0|	2.15779919421734e-07	0.994918170600454	CHRNA7
fgst.15.79	15	30131634	30143045	|1|	0.9944478466853	0.994918170600454	CHRNA7
fgst.15.79	15	30131634	30143045	|2|	0.00555193753477981	0.994918170600454	CHRNA7
fgst.15.79	15	30131634	30143045	|3|	9.6832947295572e-39	0.994918170600454	CHRNA7
fgst.15.81	15	31862429	31870130	|0|	1.12156672066849e-22	0.983427377020525	RYR3
fgst.15.81	15	31862429	31870130	|1|	0.991555701560601	0.983427377020525	RYR3
fgst.15.81	15	31862429	31870130	|2|	0.0084442984393992	0.983427377020525	RYR3
fgst.15.81	15	31862429	31870130	|3|	3.30598838120896e-165	0.983427377020525	RYR3
fgst.15.93	15	33733516	33740719	|0|	0.00284165380925143	0.955457462656737	__
fgst.15.93	15	33733516	33740719	|1|	0.967779490024998	0.955457462656737	__
fgst.15.93	15	33733516	33740719	|2|	0.0293788561657505	0.955457462656737	__
fgst.15.93	15	33733516	33740719	|3|	3.17406514729123e-24	0.955457462656737	__
fgst.15.95	15	33922389	33928127	|0|	2.38743536035664e-25	0.972988672052454	__
fgst.15.95	15	33922389	33928127	|1|	0.984941553342439	0.972988672052454	__
fgst.15.95	15	33922389	33928127	|2|	0.0150584466575604	0.972988672052454	__
fgst.15.95	15	33922389	33928127	|3|	8.51240881199893e-178	0.972988672052454	__
fgst.16.1	16	479073	484636	|0|	0.0135327542513221	0.971508300971174	RAB11FIP3
fgst.16.1	16	479073	484636	|1|	0.980941595542428	0.971508300971174	RAB11FIP3
fgst.16.1	16	479073	484636	|2|	0.00552565020624893	0.971508300971174	RAB11FIP3
fgst.16.1	16	479073	484636	|3|	1.08151926672207e-20	0.971508300971174	RAB11FIP3
fgst.16.102	16	7106857	7113234	|0|	0.227906682738179	0.788501830975513	A2BP1;LOC100129334;LOC440337;LOC100131413
fgst.16.102	16	7106857	7113234	|1|	0.772093011924633	0.788501830975513	A2BP1;LOC100129334;LOC440337;LOC100131413
fgst.16.102	16	7106857	7113234	|2|	3.05337188529016e-07	0.788501830975513	A2BP1;LOC100129334;LOC440337;LOC100131413
fgst.16.102	16	7106857	7113234	|3|	3.02969174042373e-54	0.788501830975513	A2BP1;LOC100129334;LOC440337;LOC100131413
fgst.16.120	16	8261926	8269485	|0|	0.0107426942317389	0.979356960115411	__
fgst.16.120	16	8261926	8269485	|1|	0.989257305768261	0.979356960115411	__
fgst.16.120	16	8261926	8269485	|2|	2.97218988989124e-29	0.979356960115411	__
fgst.16.120	16	8261926	8269485	|3|	3.81657769623745e-98	0.979356960115411	__
fgst.16.128	16	8829734	8861797	|0|	6.09557734054422e-25	0.986545359995259	PMM2;LOC100132944;LOC100130283;CARHSP1;LOC100129895
fgst.16.128	16	8829734	8861797	|1|	0.993143041940011	0.986545359995259	PMM2;LOC100132944;LOC100130283;CARHSP1;LOC100129895
fgst.16.128	16	8829734	8861797	|2|	0.00685695805998988	0.986545359995259	PMM2;LOC100132944;LOC100130283;CARHSP1;LOC100129895
fgst.16.128	16	8829734	8861797	|3|	7.87982083442387e-165	0.986545359995259	PMM2;LOC100132944;LOC100130283;CARHSP1;LOC100129895
fgst.16.132	16	9572010	9578963	|0|	0.0128138185681972	0.974688822732661	__
[truncated: 4,018 more rows]
