# Supplementary material for: Inferring Haplotypes of Copy Number Variations From High-Throughput Data With Uncertainty
Source: G3 (Bethesda). 2011 Jun 1;1(1):35–42. doi: 10.1534/g3.111.000174 (PMC3276117; doi:10.1534/g3.111.000174)
Supplement: Supporting Information [file supp_1.1.35_FileS5.zip]

Archive with 1 entries (1 files):
- Supporting_File_S5/Supporting_File_S5.tsv
